# Supplementary material for: Evaluation of a quality improvement intervention for obstetric and neonatal care in selected public health facilities across six states of India
Source: BMC Pregnancy Childbirth. 2017 May 2;17:134. doi: 10.1186/s12884-017-1318-4 (PMC5414154; doi:10.1186/s12884-017-1318-4)
Supplement: Supplementary file 1 — File name: State data ASSIST. Title of data: Aggregated statewise data of selected indicators. Description of data: Monthly data on all selected indicators across all states providing numerator and denominator of indicators indicating proportion of services conducted. (XLSX 1763 kb) [file 12884_2017_1318_MOESM1_ESM.xlsx]

## Sheet: Delhi
	Delhi	2013-07-01	2013-08-01	2013-09-01	2013-10-01	2013-11-01	2013-12-01	2014-01-01	2014-02-01	2014-03-01	2014-04-01	2014-05-01	2014-06-01	2014-07-01	2014-08-01	2014-09-01	2014-10-01	2014-11-01	2014-12-01	2015-01-01	2015-02-01	2015-03-01	2015-04-01	2015-05-01	2015-06-01	2015-07-01	2015-08-01	2015-09-01	2015-10-01	2015-11-01	2015-12-01	2016-01-01	2016-02-01	2016-03-01	2016-04-01	2016-05-01	2016-06-01	2016-07-01	2016-08-01	2016-09-01	2016-10-01	2016-11-01	2016-12-01	2017-01-01
N	No. of ANCs during which BP of pregnant woman was >140mm Hg systolic or >90mm Hg diastolic																0	1	0	0	0	0	2	0	0	0	0
D	Total no. of ANCs reviewed																20	20	20	20	20	20	212	352	213	203	193
1	Proportion of ANCs during which BP of pregnant woman was >130mm Hg systolic or >90mm Hg diastolic	#VALUE!	#VALUE!	#VALUE!	#VALUE!	#VALUE!	#VALUE!	#VALUE!	#VALUE!	#VALUE!	#VALUE!	#VALUE!	#VALUE!	#VALUE!	#VALUE!	#VALUE!	0	0.05	0	0	0	0	0.00943396	0	0	0	0
2	No. of facilities reporting																2	2	2	2	2	2	2	2	2	2	2
N	No. of ANCs for which haemoglobin was checked & documented							5	43	43	72	81	89	90	105	105	125	130	140	140	140	140	140	80	80	70	70
D	Total no. of ANCs reviewed							5	45	45	80	90	95	95	110	110	130	130	140	140	140	140	140	80	80	70	70
2	Proportion of ANCs during which haemoglobin of pregnant woman was checked & documented	#VALUE!	#VALUE!	#VALUE!	#VALUE!	#VALUE!	#VALUE!	1	0.955556	0.955556	0.9	0.9	0.936842	0.947368	0.954545	0.954545	0.961538	1	1	1	1	1	1	1	1	1	1
11	No. of facilities reporting							1	5	5	9	9	9	9	9	9	11	11	11	11	11	11	11	7	7	6	6
N	No. of ANCs for which documented history was taken to rule out high risk pregnancy								2	3	5	3	7	7	12	10	10	26	28	34	34	36	36	34	35	34	34
D	Total no. of ANCs reviewed								15	15	15	15	20	20	20	20	40	40	40	40	40	40	40	40	40	40	40
3	Proportion of ANCs during which history was taken (obstetric history, h/o past illnesses & presenting complaints) to rule out high risk pregnancy	#VALUE!	#VALUE!	#VALUE!	#VALUE!	#VALUE!	#VALUE!	#VALUE!	0.133333	0.2	0.333333	0.2	0.35	0.35	0.6	0.5	0.25	0.65	0.7	0.85	0.85	0.9	0.9	0.85	0.875	0.85	0.85
4	No. of facilities reporting								2	2	2	2	2	2	2	2	4	4	4	4	4	4	4	4	4	4	4
N	No. of ANCs for which counseling about nutrition, family planning, breastfeeding was provided & documented																0	5	11	18	20	20	20	20	20	20	20
D	Total no. of ANCs reviewed																20	20	20	20	20	20	20	20	20	20	20
4	Proportion of ANCs during which counseling about nutrition, family planning , breast feeding was provided & documented	#VALUE!	#VALUE!	#VALUE!	#VALUE!	#VALUE!	#VALUE!	#VALUE!	#VALUE!	#VALUE!	#VALUE!	#VALUE!	#VALUE!	#VALUE!	#VALUE!	#VALUE!	0	0.25	0.55	0.9	1	1	1	1	1	1	1
2	No. of facilities reporting																2	2	2	2	2	2	2	2	2	2	2
N	No. of pregnant women receiving 100 IFA tablets
D	Total no. of pregnant women registered in the month
5	Proportion of mothers who received 100 IFA tablets (to total ANC registered)	#VALUE!	#VALUE!	#VALUE!	#VALUE!	#VALUE!	#VALUE!	#VALUE!	#VALUE!	#VALUE!	#VALUE!	#VALUE!	#VALUE!	#VALUE!	#VALUE!	#VALUE!	#VALUE!	#VALUE!	#VALUE!	#VALUE!	#VALUE!	#VALUE!	#VALUE!	#VALUE!	#VALUE!	#VALUE!	#VALUE!
0	No. of facilities reporting
N	No of pregnant women receiving TT1 or TT booster	473	464	562	345	326	1721	2521	2396	2824	2069	1995	2232	3704	3228	3375	2398	2404	2348	1987	1993	1784	1885	1787	1681	1842	1611
D	Total no. of ANC registered in the month	2791	2492	3052	2480	723	4814	5336	5557	5437	6481	6656	6396	9197	8127	8035	8722	8172	7744	5963	6666	6966	6566	7138	6711	7299	6745
6	Proportion of mothers who got at least one TT injection (to total ANC registered)	0.169473	0.186196	0.184142	0.139113	0.450899	0.357499	0.472451	0.431168	0.519404	0.319241	0.29973	0.348968	0.40274	0.397195	0.420037	0.274937	0.294175	0.303202	0.333222	0.29898	0.256101	0.287085	0.25035	0.250484	0.252363	0.238844
14	No. of facilities reporting	1	1	1	1	1	5	6	8	8	10	10	10	11	11	11	13	14	14	14	14	14	14	14	14	13	13
N	No. of pregnant women whose Hb increased by >=2 gms between ANC-1 & ANC-3						0	0	0	0	0	0	0	0	0	3	5	4	5	4	4	9	7	7	9	5	6
D	Total no. of records of pregnant women reviewed (who had at least 3 ANCs and were given at least 100 IFA tablets)						5	5	20	20	20	25	50	75	90	90	100	100	110	110	110	110	110	50	50	40	49
7	Proportion of pregnant women with whose haemoglobin increased by >=2 gms between initial & last antenatal haemoglobin check	#VALUE!	#VALUE!	#VALUE!	#VALUE!	#VALUE!	0	0	0	0	0	0	0	0	0	0.0333333	0.05	0.04	0.0454545	0.0363636	0.0363636	0.0818182	0.0636364	0.14	0.18	0.125	0.122449
10	No. of facilities reporting						1	1	3	3	3	3	4	9	9	9	10	10	10	10	10	10	10	6	6	5	5
N	No. of ANCs referred out in the last month						4	13	72	84	88	87	101	59	75	141	50	61	59	47	44	63	34	48	56	65	57
D	Total no. of new ANCs registered at the facility in the last month						262	343	1378	1902	1710	1850	1782	2750	3096	3323	2213	2834	3132	2679	2995	3541	3084	1889	2010	2125	2034
8	Proportion of antenatal cases referred out from total new ANCs registered at the facility	#VALUE!	#VALUE!	#VALUE!	#VALUE!	#VALUE!	0.0152672	0.0379009	0.0522496	0.044164	0.051462	0.047027	0.0566779	0.0214545	0.0242248	0.0424315	0.0225938	0.0215243	0.0188378	0.0175439	0.0146912	0.0177916	0.0110246	0.0254103	0.0278607	0.0305882	0.0280236
11	No. of facilities reporting						2	3	7	8	10	10	10	10	11	11	11	11	11	11	11	11	11	11	11	10	10
N	No. of labor cases referred out in the last month						30	27	62	54	81	83	74	41	31	48	27	29	42	61	80	81	100	15	21	27	32
D	Total no. of women admitted in labor in the last month						2899	2992	3025	3077	2136	2684	2887	4174	3900	3757	4349	4088	3703	3638	3164	3091	2454	2806	2363	3676	4472
9	Proportion of total cases referred out from women admitted in labor at facility	#VALUE!	#VALUE!	#VALUE!	#VALUE!	#VALUE!	0.0103484	0.00902406	0.0204959	0.0175496	0.0379213	0.030924	0.0256321	0.00982271	0.00794872	0.0127762	0.00620832	0.00709393	0.0113422	0.0167675	0.0252845	0.0262051	0.0407498	0.00534569	0.00888701	0.00734494	0.00715564
14	No. of facilities reporting						5	6	10	10	11	11	11	10	14	14	13	13	13	12	12	12	12	12	11	10	10
N	No. of inborn neonates referred out in the last month	3	1	3	2	1	10	13	14	11	12	11	16	17	20	16	16	17	11	13	10	13	5	7	8	8	10
D	Total no. of live births in the last month	133	126	148	150	103	2365	2298	2299	2296	1936	2344	2297	3191	3664	3449	3276	3070	3361	3260	2844	2683	2275	2569	2646	3147	3632
10	Proportion of inborn neonates referred out from total live births in the facility	0.0225564	0.00793651	0.0202703	0.0133333	0.00970874	0.00422833	0.00565709	0.0060896	0.00479094	0.00619835	0.00469283	0.00696561	0.00532748	0.00545852	0.00463903	0.004884	0.00553746	0.00327284	0.00398773	0.00351617	0.00484532	0.0021978	0.0027248	0.00302343	0.0025421	0.0027533
14	No. of facilities reporting	3	3	3	3	3	8	9	11	11	12	12	12	13	14	14	13	13	13	12	12	12	12	12	12	10	10
N	Number of still-births in the facility	60	50	60	37	64	70	64	38	43	45	54	39	69	66	50	83	65	47	73	53	49	46	54	60	60	70
D	Total number of births (live births + still births) in the facility	3034	3557	3555	3307	3287	3003	2906	2544	2566	2174	2602	2539	3260	3730	3499	3359	3135	3408	3333	2897	2732	2321	2294	2273	2734	3169
11	Proportion of still births among all births at the facility during the last month	0.0197759	0.0140568	0.0168776	0.0111884	0.0194706	0.02331	0.0220234	0.0149371	0.0167576	0.0206992	0.0207533	0.0153604	0.0211656	0.0176944	0.0142898	0.0247097	0.0207337	0.0137911	0.0219022	0.0182948	0.0179356	0.019819	0.0235397	0.0263968	0.0219459	0.022089
14	No. of facilities reporting	14	14	14	14	14	14	14	14	14	14	14	14	14	14	14	13	13	13	12	12	12	12	7	7	6	6
N	No. of pregnant women having companion at the time of delivery
D	Total no. of vaginal deliveries observed
12	Percentage of women having a companion present during vaginal delivery	#VALUE!	#VALUE!	#VALUE!	#VALUE!	#VALUE!	#VALUE!	#VALUE!	#VALUE!	#VALUE!	#VALUE!	#VALUE!	#VALUE!	#VALUE!	#VALUE!	#VALUE!	#VALUE!	#VALUE!	#VALUE!	#VALUE!	#VALUE!	#VALUE!	#VALUE!	#VALUE!	#VALUE!	#VALUE!	#VALUE!
0	No. of facilities reporting
N	No .of pregnant women who were given a uterotonic within one minute of birth of baby						0	37	96	101	115	138	138	189	226	194	185	194	214	193	198	171	182	447	549	598	660
D	Total no. of vaginal deliveries observed/reviewed/C-section where only this is done						35	88	118	121	116	138	140	189	228	196	185	194	214	193	198	171	182	447	549	598	660
13	Proportion of vaginal deliveries for which uterotonic was administered within one minute of birth of baby	#VALUE!	#VALUE!	#VALUE!	#VALUE!	#VALUE!	0	0.420455	0.813559	0.834711	0.991379	1	0.985714	1	0.991228	0.989796	1	1	1	1	1	1	1	1	1	1	1
14	No. of facilities reporting						1	5	9	9	10	11	12	12	14	14	13	13	13	12	12	12	12	12	12	10	10
N	No. of pregnant women who had PPH at time of delivery in the facility	0	0	0	0	0	2	14	64	27	21	25	21	55	77	62	48	57	54	67	37	74	58	56	32	70	66
D	Total number of in-hospital deliveries reviewed for PPH	53	56	69	81	49	548	1261	2312	2302	1946	2356	2296	3198	3628	3451	3306	3096	3356	3288	2836	2720	2305	2613	2697	3197	3676
14	Postpartum hemorrhage (PPH) rate among in-hospital deliveries	0	0	0	0	0	0.00364964	0.0111023	0.0276817	0.0117289	0.0107914	0.0106112	0.00914634	0.0171982	0.0212238	0.0179658	0.0145191	0.0184109	0.0160906	0.0203771	0.0130465	0.0272059	0.0251627	0.0214313	0.011865	0.0218955	0.0179543
14	No. of facilities reporting	1	1	1	1	1	4	5	11	11	12	11	12	12	14	14	13	13	13	12	12	12	12	12	12	10	10
N	No. of newborns who were assisted for breathing at birth						0	5	5	5	5	25	21	5	3	8	6	11	8	13	11	10	9	42	34	39	35
D	Total no. of newborns observed in the labour room						55	71	111	106	102	132	134	169	195	177	181	185	1120	1086	905	883	838	1576	1681	1994	2208
15	Proportion of newborns who were assisted for breathing out of total newborns reviewed	#VALUE!	#VALUE!	#VALUE!	#VALUE!	#VALUE!	0	0.0704225	0.045045	0.0471698	0.0490196	0.189394	0.156716	0.0295858	0.0153846	0.0451977	0.0331492	0.0594595	0.00714286	0.0119705	0.0121547	0.011325	0.0107399	0.0266497	0.0202261	0.0195587	0.0158514
12	No. of facilities reporting						2	4	9	9	9	11	11	12	12	12	12	12	12	12	12	12	12	12	12	10	9
N	No. of newborns made dry and provided warmth immediately after birth						20	40	111	106	102	132	134	169	195	177	181	185	212	186	196	171	182	445	547	594	660
D	Total no. of newborns observed in the labour room						55	66	111	106	102	132	134	169	195	177	181	185	212	186	196	171	182	445	547	594	660
16	Proportion of newborns made dry and provided warmth immediately after birth out of total newborns observed	#VALUE!	#VALUE!	#VALUE!	#VALUE!	#VALUE!	0.363636	0.606061	1	1	1	1	1	1	1	1	1	1	1	1	1	1	1	1	1	1	1
12	No. of facilities reporting						2	3	9	9	9	11	11	12	12	12	12	12	12	12	12	12	12	12	12	10	10
N	No. of newborns provided sterile cutting and clamping of cord at birth						20	40	111	106	102	132	134	169	195	177	181	185	212	186	196	171	182	445	547	594	660
D	Total no. of newborns observed in the labour room						55	66	111	106	102	132	134	169	195	177	181	185	212	186	196	171	182	445	547	594	660
17	Proportion of newborns who were provided sterile cutting and clamping of cord out of total newborns reviewed	#VALUE!	#VALUE!	#VALUE!	#VALUE!	#VALUE!	0.363636	0.606061	1	1	1	1	1	1	1	1	1	1	1	1	1	1	1	1	1	1	1
12	No. of facilities reporting						2	3	9	9	9	11	11	12	12	12	12	12	12	12	12	12	12	12	12	10	10
N	No. of newborns breastfed within one hour of birth						1	35	124	135	150	218	226	272	206	191	196	200	236	205	212	180	191	445	547	594	660
D	Total no. of newborns observed						55	66	157	173	166	227	226	272	206	191	196	200	236	205	212	180	191	445	547	594	660
18	Proportion of newborns breastfed within one hour of birth	#VALUE!	#VALUE!	#VALUE!	#VALUE!	#VALUE!	0.0181818	0.530303	0.789809	0.780347	0.903614	0.960352	1	1	1	1	1	1	1	1	1	1	1	1	1	1	1
12	No. of facilities reporting						2	3	10	10	10	11	11	12	12	12	12	12	12	12	12	12	12	12	12	10	10
N	No. of newborns given injection of vitamin K at birth						20	40	111	106	102	132	134	169	195	177	181	185	192	176	186	161	172	445	547	594	660
D	Total no. of newborns observed						55	66	116	111	107	132	134	169	195	177	181	185	212	186	196	171	182	445	547	594	660
19	Proportion of newborns given injection of vitamin K at birth	#VALUE!	#VALUE!	#VALUE!	#VALUE!	#VALUE!	0.363636	0.606061	0.956897	0.954955	0.953271	1	1	1	1	1	1	1	0.90566	0.946237	0.94898	0.94152	0.945055	1	1	1	1
12	No. of facilities reporting						2	3	10	10	10	11	11	12	12	12	12	12	12	12	12	12	12	12	12	10	10
N	No. of times vitals (both BP and pulse) were checked within first 6 hours after delivery						52	76	141	137	243	335	336	469	608	558	572	623	641	567	622	565	619	1906	2456	2350	2624
D	Total no. of women whose records were reviewed						10	30	63	65	66	99	94	114	115	115	119	123	126	117	124	109	120	342	428	410	456
20	Average number of times vitals (both BP and pulse) checked and recorded within first 6 hours post partum	#VALUE!	#VALUE!	#VALUE!	#VALUE!	#VALUE!	5.2	2.53333	2.2381	2.10769	3.68182	3.38384	3.57447	4.11404	5.28696	4.85217	4.80672	5.06504	5.0873	4.84615	5.01613	5.18349	5.15833	5.5731	5.73832	5.73171	5.75439
8	No. of facilities reporting						1	2	6	6	6	7	7	8	8	8	8	8	8	8	8	8	8	8	8	6	6
N	No. of post-partum women who received counseling before discharge from the facility								5	5	6	4	4	11	21	37	32	46	31	17	31	22	23	24	16	9	13
D	Total no. of deliveries in the month								33	25	25	19	31	42	48	73	44	46	31	17	31	22	23	24	16	9	13
21	Percentage of post partum women who received counseling before discharge	#VALUE!	#VALUE!	#VALUE!	#VALUE!	#VALUE!	#VALUE!	#VALUE!	0.151515	0.2	0.24	0.210526	0.129032	0.261905	0.4375	0.506849	0.727273	1	1	1	1	1	1	1	1	1	1
4	No. of facilities reporting								2	2	3	2	3	2	4	4	3	3	3	2	2	2	2	2	2	1	1
N	Number of in-born neonates who died at the facility before discharge	33	36	30	23	28	31	34	31	32	32	27	24	39	30	39	44	35	36	19	34	33	29	12	15	9	9
D	Total number of live-births in the facility in one month	1402	1657	1653	1377	1495	2651	2579	2301	2299	2037	2344	2297	3191	3664	3449	3276	3070	3361	3260	2844	2683	2275	1405	1383	1672	1935
22	Proportion of inborn neonatal deaths before discharge from the facility to total live births	0.0235378	0.021726	0.0181488	0.016703	0.0187291	0.0116937	0.0131834	0.0134724	0.0139191	0.0157094	0.0115188	0.0104484	0.0122219	0.00818777	0.0113076	0.013431	0.0114007	0.0107111	0.00582822	0.011955	0.0122997	0.0127473	0.00854093	0.010846	0.00538278	0.00465116
14	No. of facilities reporting	6	6	6	6	6	9	9	11	11	12	11	12	12	14	14	13	13	13	12	12	12	12	6	6	5	5
N	No. of delivered women who left the facility with PPIUCD	22	42	47	17	24	167	152	156	224	195	204	220	592	489	376	319	353	461	358	491	475	439	390	282	373	384
D	Total no. of women who delivered at the facility	456	501	491	478	404	2527	2460	2305	2289	1903	2340	2290	3213	3682	3460	3305	3090	3362	3288	2840	2720	2305	1420	1390	1700	1948
23	Proportion of delivered women who left the health facility with PPIUCD	0.0482456	0.0838323	0.095723	0.0355649	0.0594059	0.0660863	0.0617886	0.067679	0.0978593	0.10247	0.0871795	0.0960699	0.184251	0.132808	0.108671	0.0965204	0.114239	0.137121	0.108881	0.172887	0.174632	0.190456	0.274648	0.202878	0.219412	0.197125
14	No. of facilities reporting	4	4	4	4	4	8	8	10	10	11	10	11	12	14	14	13	13	13	12	12	12	12	6	6	5	5
N	No. of delivered women who left the facility with post-partum sterilization	3	8	8	4	3	106	95	61	60	69	60	80	125	80	36	53	99	116	137	88	96	77	63	9	83	78
D	Total no. of women who delivered at the facility	456	501	491	478	404	2527	2428	2305	2289	1903	2340	2290	3213	3682	3460	3305	3090	3362	3288	2840	2720	2305	1420	1390	1700	1948
24	Proportion of delivered women who left the health facility with post-partum sterilization	0.00657895	0.0159681	0.0162933	0.0083682	0.00742574	0.041947	0.0391269	0.0264642	0.0262123	0.0362585	0.025641	0.0349345	0.0389045	0.0217273	0.0104046	0.0160363	0.0320388	0.0345033	0.0416667	0.0309859	0.0352941	0.0334056	0.0443662	0.00647482	0.0488235	0.0400411
14	No. of facilities reporting	4	4	4	4	4	8	8	10	10	11	10	11	12	14	14	13	13	13	12	12	12	12	6	6	5	5
N	No. of pregnant women for whom Partograph was filled															28	25	0	34	29	26	19	26
D	Total no. of women admitted in labor in the last month															28	25	25	34	29	26	19	26
25	Proportion of pregnant women for whom partograph was filled	#VALUE!	#VALUE!	#VALUE!	#VALUE!	#VALUE!	#VALUE!	#VALUE!	#VALUE!	#VALUE!	#VALUE!	#VALUE!	#VALUE!	#VALUE!	#VALUE!	1	1	0	1	1	1	1	1	#VALUE!	#VALUE!	#VALUE!	#VALUE!
1	No. of facilities reporting															1	1	1	1	1	1	1	1
N	No. of pregnant women who were identified as high risk by use of partograph															8	0	0	0	0	0	0	7
D	No. of pregnant women for whom Partograph was filled															28	25	0	0	0	0	19	26
26	Proportion of pregnant women identified as high risk by use of partograph	#VALUE!	#VALUE!	#VALUE!	#VALUE!	#VALUE!	#VALUE!	#VALUE!	#VALUE!	#VALUE!	#VALUE!	#VALUE!	#VALUE!	#VALUE!	#VALUE!	0.285714	0	#N/A	#N/A	#N/A	#N/A	0	0.269231	#VALUE!	#VALUE!	#VALUE!	#VALUE!
1	No. of facilities reporting															1	1	1	1	1	1	1	1
N	No. of high risk women identified by use of partograph who were managed at the facility or referred out															8	0	2	0	0	0	0	7
D	No. of high risk women identified by use of partograph															8	0	2	0	0	0	0	7
27	Proportion of high risk women managed or referred out by using partograph	#VALUE!	#VALUE!	#VALUE!	#VALUE!	#VALUE!	#VALUE!	#VALUE!	#VALUE!	#VALUE!	#VALUE!	#VALUE!	#VALUE!	#VALUE!	#VALUE!	1	#N/A	1	#N/A	#N/A	#N/A	#N/A	1	#VALUE!	#VALUE!	#VALUE!	#VALUE!
1	No. of facilities reporting															1	1	1	1	1	1	1	1
N	Numerator28
D	Denominator28
28	Indicator28	#VALUE!	#VALUE!	#VALUE!	#VALUE!	#VALUE!	#VALUE!	#VALUE!	#VALUE!	#VALUE!	#VALUE!	#VALUE!	#VALUE!	#VALUE!	#VALUE!	#VALUE!	#VALUE!	#VALUE!	#VALUE!	#VALUE!	#VALUE!	#VALUE!	#VALUE!	#VALUE!	#VALUE!	#VALUE!	#VALUE!
0	No. of facilities reporting
N	Numerator29
D	Denominator29
29	Indicator29	#VALUE!	#VALUE!	#VALUE!	#VALUE!	#VALUE!	#VALUE!	#VALUE!	#VALUE!	#VALUE!	#VALUE!	#VALUE!	#VALUE!	#VALUE!	#VALUE!	#VALUE!	#VALUE!	#VALUE!	#VALUE!	#VALUE!	#VALUE!	#VALUE!	#VALUE!	#VALUE!	#VALUE!
0	No. of facilities reporting
N	Numerator30
D	Denominator30
30	Indicator30	#VALUE!	#VALUE!	#VALUE!	#VALUE!	#VALUE!	#VALUE!	#VALUE!	#VALUE!	#VALUE!	#VALUE!	#VALUE!	#VALUE!	#VALUE!	#VALUE!	#VALUE!	#VALUE!	#VALUE!	#VALUE!	#VALUE!	#VALUE!	#VALUE!	#VALUE!	#VALUE!	#VALUE!
0	No. of facilities reporting
	CHARTS			Chart 1: For indicators ranging from 0% to 100%												Chart 2: For indicators with small percentage values
1	Select indicator for chart 1 ↓↓										Select indicator for chart 2 ↓↓
Right click and select "Reset Style to Match" to reset Charts ↓↓	Reset Charts										1	Reset Charts
		2014-10-01	2015-08-01			2014-10-01	2015-08-01			2013-07-01	2015-08-01			2013-12-01	2015-08-01
		Proportion of ANCs during which BP of pregnant woman was >130mm Hg systolic or >90mm Hg diastolic in 2 facilities in Delhi, October, 2014 – August, 2015				Proportion of ANCs during which BP of pregnant woman was >130mm Hg systolic or >90mm Hg diastolic in 2 facilities in Delhi, October, 2014 – August, 2015				Proportion of women receiving uterotonic w/in 1 minute of delivery and proportion of postpartum hemmorhage in Delhi, July, 2013 – August, 2015				Average number of times vitals (both BP and pulse) checked and recorded within first 6 hours post partum in Delhi, December, 2013 – August, 2015
		Total no. of ANCs reviewed				Total no. of ANCs reviewed				Number of vaginal deliveries				Total no. of women whose records were reviewed
	CHART DATA
	This section reformats the data above for the charts, and for aggregation. Do not delete this section.	Proportion of ANCs during which BP of pregnant woman was >130mm Hg systolic or >90mm Hg diastolic				Proportion of ANCs during which haemoglobin of pregnant woman was checked & documented				Proportion of ANCs during which history was taken (obstetric history, h/o past illnesses & presenting complaints) to rule out high risk pregnancy				Proportion of ANCs during which counseling about nutrition, family planning , breast feeding was provided & documented				Proportion of mothers who received 100 IFA tablets (to total ANC registered)				Proportion of mothers who got at least one TT injection (to total ANC registered)				Proportion of pregnant women with whose haemoglobin increased by >=2 gms between initial & last antenatal haemoglobin check				Proportion of antenatal cases referred out from total new ANCs registered at the facility				Proportion of total cases referred out from women admitted in labor at facility				Proportion of inborn neonates referred out from total live births in the facility				Proportion of still births among all births at the facility during the last month				Percentage of women having a companion present during vaginal delivery
		Date	Numerator1	Denominator1	Indicator1	Date	Numerator2	Denominator2	Indicator2	Date	Numerator3	Denominator3	Indicator3	Date	Numerator4	Denominator4	Indicator4	Date	Numerator5	Denominator5	Indicator5	Date	Numerator6	Denominator6	Indicator6	Date	Numerator7	Denominator7	Indicator7	Date	Numerator8	Denominator8	Indicator8	Date	Numerator9	Denominator9	Indicator9	Date	Numerator10	Denominator10	Indicator10	Date	Numerator11	Denominator11	Indicator11	Date	Numerator12	Denominator12	Indicator12
1		#N/A			#N/A	#N/A			#N/A	#N/A			#N/A	#N/A			#N/A	#N/A			#N/A	2013-07-01	473	2791	0.169473	#N/A			#N/A	#N/A			#N/A	#N/A			#N/A	2013-07-01	3	133	0.0225564	2013-07-01	60	3034	0.0197759	#N/A			#N/A
2		#N/A			#N/A	#N/A			#N/A	#N/A			#N/A	#N/A			#N/A	#N/A			#N/A	2013-08-01	464	2492	0.186196	#N/A			#N/A	#N/A			#N/A	#N/A			#N/A	2013-08-01	1	126	0.00793651	2013-08-01	50	3557	0.0140568	#N/A			#N/A
3		#N/A			#N/A	#N/A			#N/A	#N/A			#N/A	#N/A			#N/A	#N/A			#N/A	2013-09-01	562	3052	0.184142	#N/A			#N/A	#N/A			#N/A	#N/A			#N/A	2013-09-01	3	148	0.0202703	2013-09-01	60	3555	0.0168776	#N/A			#N/A
4		#N/A			#N/A	#N/A			#N/A	#N/A			#N/A	#N/A			#N/A	#N/A			#N/A	2013-10-01	345	2480	0.139113	#N/A			#N/A	#N/A			#N/A	#N/A			#N/A	2013-10-01	2	150	0.0133333	2013-10-01	37	3307	0.0111884	#N/A			#N/A
5		#N/A			#N/A	#N/A			#N/A	#N/A			#N/A	#N/A			#N/A	#N/A			#N/A	2013-11-01	326	723	0.450899	#N/A			#N/A	#N/A			#N/A	#N/A			#N/A	2013-11-01	1	103	0.00970874	2013-11-01	64	3287	0.0194706	#N/A			#N/A
6		#N/A			#N/A	#N/A			#N/A	#N/A			#N/A	#N/A			#N/A	#N/A			#N/A	2013-12-01	1721	4814	0.357499	2013-12-01	0	5	0	2013-12-01	4	262	0.0152672	2013-12-01	30	2899	0.0103484	2013-12-01	10	2365	0.00422833	2013-12-01	70	3003	0.02331	#N/A			#N/A
7		#N/A			#N/A	2014-01-01	5	5	1	#N/A			#N/A	#N/A			#N/A	#N/A			#N/A	2014-01-01	2521	5336	0.472451	2014-01-01	0	5	0	2014-01-01	13	343	0.0379009	2014-01-01	27	2992	0.00902406	2014-01-01	13	2298	0.00565709	2014-01-01	64	2906	0.0220234	#N/A			#N/A
8		#N/A			#N/A	2014-02-01	43	45	0.955556	2014-02-01	2	15	0.133333	#N/A			#N/A	#N/A			#N/A	2014-02-01	2396	5557	0.431168	2014-02-01	0	20	0	2014-02-01	72	1378	0.0522496	2014-02-01	62	3025	0.0204959	2014-02-01	14	2299	0.0060896	2014-02-01	38	2544	0.0149371	#N/A			#N/A
9		#N/A			#N/A	2014-03-01	43	45	0.955556	2014-03-01	3	15	0.2	#N/A			#N/A	#N/A			#N/A	2014-03-01	2824	5437	0.519404	2014-03-01	0	20	0	2014-03-01	84	1902	0.044164	2014-03-01	54	3077	0.0175496	2014-03-01	11	2296	0.00479094	2014-03-01	43	2566	0.0167576	#N/A			#N/A
10		#N/A			#N/A	2014-04-01	72	80	0.9	2014-04-01	5	15	0.333333	#N/A			#N/A	#N/A			#N/A	2014-04-01	2069	6481	0.319241	2014-04-01	0	20	0	2014-04-01	88	1710	0.051462	2014-04-01	81	2136	0.0379213	2014-04-01	12	1936	0.00619835	2014-04-01	45	2174	0.0206992	#N/A			#N/A
11		#N/A			#N/A	2014-05-01	81	90	0.9	2014-05-01	3	15	0.2	#N/A			#N/A	#N/A			#N/A	2014-05-01	1995	6656	0.29973	2014-05-01	0	25	0	2014-05-01	87	1850	0.047027	2014-05-01	83	2684	0.030924	2014-05-01	11	2344	0.00469283	2014-05-01	54	2602	0.0207533	#N/A			#N/A
12		#N/A			#N/A	2014-06-01	89	95	0.936842	2014-06-01	7	20	0.35	#N/A			#N/A	#N/A			#N/A	2014-06-01	2232	6396	0.348968	2014-06-01	0	50	0	2014-06-01	101	1782	0.0566779	2014-06-01	74	2887	0.0256321	2014-06-01	16	2297	0.00696561	2014-06-01	39	2539	0.0153604	#N/A			#N/A
13		#N/A			#N/A	2014-07-01	90	95	0.947368	2014-07-01	7	20	0.35	#N/A			#N/A	#N/A			#N/A	2014-07-01	3704	9197	0.40274	2014-07-01	0	75	0	2014-07-01	59	2750	0.0214545	2014-07-01	41	4174	0.00982271	2014-07-01	17	3191	0.00532748	2014-07-01	69	3260	0.0211656	#N/A			#N/A
14		#N/A			#N/A	2014-08-01	105	110	0.954545	2014-08-01	12	20	0.6	#N/A			#N/A	#N/A			#N/A	2014-08-01	3228	8127	0.397195	2014-08-01	0	90	0	2014-08-01	75	3096	0.0242248	2014-08-01	31	3900	0.00794872	2014-08-01	20	3664	0.00545852	2014-08-01	66	3730	0.0176944	#N/A			#N/A
15		#N/A			#N/A	2014-09-01	105	110	0.954545	2014-09-01	10	20	0.5	#N/A			#N/A	#N/A			#N/A	2014-09-01	3375	8035	0.420037	2014-09-01	3	90	0.0333333	2014-09-01	141	3323	0.0424315	2014-09-01	48	3757	0.0127762	2014-09-01	16	3449	0.00463903	2014-09-01	50	3499	0.0142898	#N/A			#N/A
16		2014-10-01	0	20	0	2014-10-01	125	130	0.961538	2014-10-01	10	40	0.25	2014-10-01	0	20	0	#N/A			#N/A	2014-10-01	2398	8722	0.274937	2014-10-01	5	100	0.05	2014-10-01	50	2213	0.0225938	2014-10-01	27	4349	0.00620832	2014-10-01	16	3276	0.004884	2014-10-01	83	3359	0.0247097	#N/A			#N/A
17		2014-11-01	1	20	0.05	2014-11-01	130	130	1	2014-11-01	26	40	0.65	2014-11-01	5	20	0.25	#N/A			#N/A	2014-11-01	2404	8172	0.294175	2014-11-01	4	100	0.04	2014-11-01	61	2834	0.0215243	2014-11-01	29	4088	0.00709393	2014-11-01	17	3070	0.00553746	2014-11-01	65	3135	0.0207337	#N/A			#N/A
18		2014-12-01	0	20	0	2014-12-01	140	140	1	2014-12-01	28	40	0.7	2014-12-01	11	20	0.55	#N/A			#N/A	2014-12-01	2348	7744	0.303202	2014-12-01	5	110	0.0454545	2014-12-01	59	3132	0.0188378	2014-12-01	42	3703	0.0113422	2014-12-01	11	3361	0.00327284	2014-12-01	47	3408	0.0137911	#N/A			#N/A
19		2015-01-01	0	20	0	2015-01-01	140	140	1	2015-01-01	34	40	0.85	2015-01-01	18	20	0.9	#N/A			#N/A	2015-01-01	1987	5963	0.333222	2015-01-01	4	110	0.0363636	2015-01-01	47	2679	0.0175439	2015-01-01	61	3638	0.0167675	2015-01-01	13	3260	0.00398773	2015-01-01	73	3333	0.0219022	#N/A			#N/A
20		2015-02-01	0	20	0	2015-02-01	140	140	1	2015-02-01	34	40	0.85	2015-02-01	20	20	1	#N/A			#N/A	2015-02-01	1993	6666	0.29898	2015-02-01	4	110	0.0363636	2015-02-01	44	2995	0.0146912	2015-02-01	80	3164	0.0252845	2015-02-01	10	2844	0.00351617	2015-02-01	53	2897	0.0182948	#N/A			#N/A
21		2015-03-01	0	20	0	2015-03-01	140	140	1	2015-03-01	36	40	0.9	2015-03-01	20	20	1	#N/A			#N/A	2015-03-01	1784	6966	0.256101	2015-03-01	9	110	0.0818182	2015-03-01	63	3541	0.0177916	2015-03-01	81	3091	0.0262051	2015-03-01	13	2683	0.00484532	2015-03-01	49	2732	0.0179356	#N/A			#N/A
22		2015-04-01	2	212	0.00943396	2015-04-01	140	140	1	2015-04-01	36	40	0.9	2015-04-01	20	20	1	#N/A			#N/A	2015-04-01	1885	6566	0.287085	2015-04-01	7	110	0.0636364	2015-04-01	34	3084	0.0110246	2015-04-01	100	2454	0.0407498	2015-04-01	5	2275	0.0021978	2015-04-01	46	2321	0.019819	#N/A			#N/A
23		2015-05-01	0	352	0	2015-05-01	80	80	1	2015-05-01	34	40	0.85	2015-05-01	20	20	1	#N/A			#N/A	2015-05-01	1787	7138	0.25035	2015-05-01	7	50	0.14	2015-05-01	48	1889	0.0254103	2015-05-01	15	2806	0.00534569	2015-05-01	7	2569	0.0027248	2015-05-01	54	2294	0.0235397	#N/A			#N/A
24		2015-06-01	0	213	0	2015-06-01	80	80	1	2015-06-01	35	40	0.875	2015-06-01	20	20	1	#N/A			#N/A	2015-06-01	1681	6711	0.250484	2015-06-01	9	50	0.18	2015-06-01	56	2010	0.0278607	2015-06-01	21	2363	0.00888701	2015-06-01	8	2646	0.00302343	2015-06-01	60	2273	0.0263968	#N/A			#N/A
25		2015-07-01	0	203	0	2015-07-01	70	70	1	2015-07-01	34	40	0.85	2015-07-01	20	20	1	#N/A			#N/A	2015-07-01	1842	7299	0.252363	2015-07-01	5	40	0.125	2015-07-01	65	2125	0.0305882	2015-07-01	27	3676	0.00734494	2015-07-01	8	3147	0.0025421	2015-07-01	60	2734	0.0219459	#N/A			#N/A
26		2015-08-01	0	193	0	2015-08-01	70	70	1	2015-08-01	34	40	0.85	2015-08-01	20	20	1	#N/A			#N/A	2015-08-01	1611	6745	0.238844	2015-08-01	6	49	0.122449	2015-08-01	57	2034	0.0280236	2015-08-01	32	4472	0.00715564	2015-08-01	10	3632	0.0027533	2015-08-01	70	3169	0.022089	#N/A			#N/A
27		#N/A			#N/A	#N/A			#N/A	#N/A			#N/A	#N/A			#N/A	#N/A			#N/A	#N/A			#N/A	#N/A			#N/A	#N/A			#N/A	#N/A			#N/A	#N/A			#N/A	#N/A			#N/A	#N/A			#N/A
28		#N/A			#N/A	#N/A			#N/A	#N/A			#N/A	#N/A			#N/A	#N/A			#N/A	#N/A			#N/A	#N/A			#N/A	#N/A			#N/A	#N/A			#N/A	#N/A			#N/A	#N/A			#N/A	#N/A			#N/A
29		#N/A			#N/A	#N/A			#N/A	#N/A			#N/A	#N/A			#N/A	#N/A			#N/A	#N/A			#N/A	#N/A			#N/A	#N/A			#N/A	#N/A			#N/A	#N/A			#N/A	#N/A			#N/A	#N/A			#N/A
30		#N/A			#N/A	#N/A			#N/A	#N/A			#N/A	#N/A			#N/A	#N/A			#N/A	#N/A			#N/A	#N/A			#N/A	#N/A			#N/A	#N/A			#N/A	#N/A			#N/A	#N/A			#N/A	#N/A			#N/A
		#N/A			#N/A	#N/A			#N/A	#N/A			#N/A	#N/A			#N/A	#N/A			#N/A	#N/A			#N/A	#N/A			#N/A	#N/A			#N/A	#N/A			#N/A	#N/A			#N/A	#N/A			#N/A	#N/A			#N/A
		#N/A			#N/A	#N/A			#N/A	#N/A			#N/A	#N/A			#N/A	#N/A			#N/A	#N/A			#N/A	#N/A			#N/A	#N/A			#N/A	#N/A			#N/A	#N/A			#N/A	#N/A			#N/A	#N/A			#N/A
		#N/A			#N/A	#N/A			#N/A	#N/A			#N/A	#N/A			#N/A	#N/A			#N/A	#N/A			#N/A	#N/A			#N/A	#N/A			#N/A	#N/A			#N/A	#N/A			#N/A	#N/A			#N/A	#N/A			#N/A
		#N/A			#N/A	#N/A			#N/A	#N/A			#N/A	#N/A			#N/A	#N/A			#N/A	#N/A			#N/A	#N/A			#N/A	#N/A			#N/A	#N/A			#N/A	#N/A			#N/A	#N/A			#N/A	#N/A			#N/A
		#N/A			#N/A	#N/A			#N/A	#N/A			#N/A	#N/A			#N/A	#N/A			#N/A	#N/A			#N/A	#N/A			#N/A	#N/A			#N/A	#N/A			#N/A	#N/A			#N/A	#N/A			#N/A	#N/A			#N/A
		#N/A			#N/A	#N/A			#N/A	#N/A			#N/A	#N/A			#N/A	#N/A			#N/A	#N/A			#N/A	#N/A			#N/A	#N/A			#N/A	#N/A			#N/A	#N/A			#N/A	#N/A			#N/A	#N/A			#N/A
		#N/A			#N/A	#N/A			#N/A	#N/A			#N/A	#N/A			#N/A	#N/A			#N/A	#N/A			#N/A	#N/A			#N/A	#N/A			#N/A	#N/A			#N/A	#N/A			#N/A	#N/A			#N/A	#N/A			#N/A
		#N/A			#N/A	#N/A			#N/A	#N/A			#N/A	#N/A			#N/A	#N/A			#N/A	#N/A			#N/A	#N/A			#N/A	#N/A			#N/A	#N/A			#N/A	#N/A			#N/A	#N/A			#N/A	#N/A			#N/A
		#N/A			#N/A	#N/A			#N/A	#N/A			#N/A	#N/A			#N/A	#N/A			#N/A	#N/A			#N/A	#N/A			#N/A	#N/A			#N/A	#N/A			#N/A	#N/A			#N/A	#N/A			#N/A	#N/A			#N/A
		#N/A			#N/A	#N/A			#N/A	#N/A			#N/A	#N/A			#N/A	#N/A			#N/A	#N/A			#N/A	#N/A			#N/A	#N/A			#N/A	#N/A			#N/A	#N/A			#N/A	#N/A			#N/A	#N/A			#N/A
		#N/A			#N/A	#N/A			#N/A	#N/A			#N/A	#N/A			#N/A	#N/A			#N/A	#N/A			#N/A	#N/A			#N/A	#N/A			#N/A	#N/A			#N/A	#N/A			#N/A	#N/A			#N/A	#N/A			#N/A
		#N/A			#N/A	#N/A			#N/A	#N/A			#N/A	#N/A			#N/A	#N/A			#N/A	#N/A			#N/A	#N/A			#N/A	#N/A			#N/A	#N/A			#N/A	#N/A			#N/A	#N/A			#N/A	#N/A			#N/A
		#N/A			#N/A	#N/A			#N/A	#N/A			#N/A	#N/A			#N/A	#N/A			#N/A	#N/A			#N/A	#N/A			#N/A	#N/A			#N/A	#N/A			#N/A	#N/A			#N/A	#N/A			#N/A	#N/A			#N/A
		#N/A			#N/A	#N/A			#N/A	#N/A			#N/A	#N/A			#N/A	#N/A			#N/A	#N/A			#N/A	#N/A			#N/A	#N/A			#N/A	#N/A			#N/A	#N/A			#N/A	#N/A			#N/A	#N/A			#N/A
		#N/A			#N/A	#N/A			#N/A	#N/A			#N/A	#N/A			#N/A	#N/A			#N/A	#N/A			#N/A	#N/A			#N/A	#N/A			#N/A	#N/A			#N/A	#N/A			#N/A	#N/A			#N/A	#N/A			#N/A
		#N/A			#N/A	#N/A			#N/A	#N/A			#N/A	#N/A			#N/A	#N/A			#N/A	#N/A			#N/A	#N/A			#N/A	#N/A			#N/A	#N/A			#N/A	#N/A			#N/A	#N/A			#N/A	#N/A			#N/A
		#N/A			#N/A	#N/A			#N/A	#N/A			#N/A	#N/A			#N/A	#N/A			#N/A	#N/A			#N/A	#N/A			#N/A	#N/A			#N/A	#N/A			#N/A	#N/A			#N/A	#N/A			#N/A	#N/A			#N/A
[truncated: 80 more columns]

## Sheet: Haryana
	Haryana	2013-07-01	2013-08-01	2013-09-01	2013-10-01	2013-11-01	2013-12-01	2014-01-01	2014-02-01	2014-03-01	2014-04-01	2014-05-01	2014-06-01	2014-07-01	2014-08-01	2014-09-01	2014-10-01	2014-11-01	2014-12-01	2015-01-01	2015-02-01	2015-03-01	2015-04-01	2015-05-01	2015-06-01	2015-07-01	2015-08-01	2015-09-01	2015-10-01	2015-11-01	2015-12-01	2016-01-01	2016-02-01	2016-03-01	2016-04-01	2016-05-01	2016-06-01	2016-07-01	2016-08-01	2016-09-01	2016-10-01	2016-11-01	2016-12-01	2017-01-01
N	No. of ANCs during which BP of pregnant woman was >140mm Hg systolic or >90mm Hg diastolic	1	4	5	4	2	2	3	0	6	0	1	1	0	2	3	5	5	13	8	6	8	4	3	8	5	6
D	Total no. of ANCs reviewed	510	556	692	508	585	656	947	870	1181	513	633	612	436	721	661	765	685	616	554	500	535	501	501	412	459	316
1	Proportion of ANCs during which BP of pregnant woman was >130mm Hg systolic or >90mm Hg diastolic	0.00196078	0.00719424	0.00722543	0.00787402	0.0034188	0.00304878	0.0031679	0	0.00508044	0	0.00157978	0.00163399	0	0.00277393	0.00453858	0.00653595	0.00729927	0.0211039	0.0144404	0.012	0.0149533	0.00798403	0.00598802	0.0194175	0.0108932	0.0189873
14	No. of facilities reporting	10	12	13	14	14	12	14	13	13	4	7	5	3	6	6	6	6	6	6	5	5	3	3	3	3	3
N	No. of ANCs for which haemoglobin was checked & documented	368	379	383	318	293	276	480	358	435	25	15	15		72	67	71	48	62	78	67	64
D	Total no. of ANCs reviewed	510	556	541	391	450	469	527	436	507	25	15	15		87	85	74	54	63	79	71	69
2	Proportion of ANCs during which haemoglobin of pregnant woman was checked & documented	0.721569	0.681655	0.707948	0.813299	0.651111	0.588486	0.910816	0.821101	0.857988	1	1	1	#VALUE!	0.827586	0.788235	0.959459	0.888889	0.984127	0.987342	0.943662	0.927536	#VALUE!	#VALUE!	#VALUE!	#VALUE!	#VALUE!
13	No. of facilities reporting	10	12	12	13	13	10	11	10	10	2	3	3		2	2	2	2	2	2	2	2
N	No. of ANCs for which documented history was taken to rule out high risk pregnancy	147	183	159	121	124	193	283	171	205	22	7	9		77	73	62	52	52	69	49	59
D	Total no. of ANCs reviewed	813	793	781	688	674	664	527	436	417	25	15	15		87	85	74	60	63	79	71	69
3	Proportion of ANCs during which history was taken (obstetric history, h/o past illnesses & presenting complaints) to rule out high risk pregnancy	0.180812	0.230769	0.203585	0.175872	0.183976	0.290663	0.537002	0.392202	0.491607	0.88	0.466667	0.6	#VALUE!	0.885057	0.858824	0.837838	0.866667	0.825397	0.873418	0.690141	0.855072	#VALUE!	#VALUE!	#VALUE!	#VALUE!	#VALUE!
14	No. of facilities reporting	11	13	13	14	14	11	11	10	9	2	3	3		2	2	2	2	2	2	2	2
N	No. of ANCs for which counseling about nutrition, family planning, breastfeeding was provided & documented	0	3	2	2	3	0	4	10	5	8	15	15		87	85	74	60	63	79	71	69
D	Total no. of ANCs reviewed	424	461	454	325	381	390	435	349	417	25	15	15		87	85	74	60	63	79	71	69
4	Proportion of ANCs during which counseling about nutrition, family planning , breast feeding was provided & documented	0	0.00650759	0.00440529	0.00615385	0.00787402	0	0.0091954	0.0286533	0.0119904	0.32	1	1	#VALUE!	1	1	1	1	1	1	1	1	#VALUE!	#VALUE!	#VALUE!	#VALUE!	#VALUE!
11	No. of facilities reporting	9	10	10	11	11	9	10	9	9	2	3	3		2	2	2	2	2	2	2	2
N	No. of pregnant women receiving 100 IFA tablets	580	586	450	281	427	425	419	281	727	451	610	708	159	150	113	118	46	62	65	60	52	8	15	13	15	21
D	Total no. of pregnant women registered in the month	983	1011	959	654	965	819	844	689	1062	547	651	736	231	203	171	233	89	98	114	106	104	35	35	35	35	35
5	Proportion of mothers who received 100 IFA tablets (to total ANC registered)	0.590031	0.579624	0.469239	0.429664	0.442487	0.518926	0.496445	0.407837	0.684557	0.824497	0.93702	0.961957	0.688312	0.738916	0.660819	0.506438	0.516854	0.632653	0.570175	0.566038	0.5	0.228571	0.428571	0.371429	0.428571	0.6
14	No. of facilities reporting	13	14	13	13	14	12	12	11	11	4	6	6	5	6	6	6	5	5	5	5	5	3	3	3	3	3
N	No of pregnant women receiving TT1 or TT booster	895	825	869	708	899	770	674	543	1290	445	960	881	138	108	155	135	33	35	47	42	47
D	Total no. of ANC registered in the month	1292	1190	1198	950	1183	1051	840	704	1463	445	960	881	196	168	162	198	54	63	79	71	69
6	Proportion of mothers who got at least one TT injection (to total ANC registered)	0.692724	0.693277	0.725376	0.745263	0.759932	0.732636	0.802381	0.771307	0.88175	1	1	1	0.704082	0.642857	0.95679	0.681818	0.611111	0.555556	0.594937	0.591549	0.681159	#VALUE!	#VALUE!	#VALUE!	#VALUE!	#VALUE!
15	No. of facilities reporting	14	14	14	14	15	14	12	11	11	1	3	3	2	3	3	3	2	2	2	2	2
N	No. of pregnant women whose Hb increased by >=2 gms between ANC-1 & ANC-3	3	6	7	2	1	0	0	0	0	0	0	0
D	Total no. of records of pregnant women reviewed (who had at least 3 ANCs and were given at least 100 IFA tablets)	388	388	360	288	268	343	367	351	359	68	79	15
7	Proportion of pregnant women with whose haemoglobin increased by >=2 gms between initial & last antenatal haemoglobin check	0.00773196	0.0154639	0.0194444	0.00694444	0.00373134	0	0	0	0	0	0	0	#VALUE!	#VALUE!	#VALUE!	#VALUE!	#VALUE!	#VALUE!	#VALUE!	#VALUE!	#VALUE!	#VALUE!	#VALUE!	#VALUE!	#VALUE!	#VALUE!
13	No. of facilities reporting	10	12	12	13	12	10	11	10	10	3	5	3
N	No. of ANCs referred out in the last month	32	44	66	52	49	41	24	24	47	25	66	61		23	26	30	22	29	31	18	31
D	Total no. of new ANCs registered at the facility in the last month	879	826	750	721	706	744	550	526	1312	633	1004	881		87	85	74	60	63	79	71	69
8	Proportion of antenatal cases referred out from total new ANCs registered at the facility	0.036405	0.0532688	0.088	0.0721221	0.0694051	0.0551075	0.0436364	0.0456274	0.0358232	0.0394945	0.0657371	0.0692395	#VALUE!	0.264368	0.305882	0.405405	0.366667	0.460317	0.392405	0.253521	0.449275	#VALUE!	#VALUE!	#VALUE!	#VALUE!	#VALUE!
15	No. of facilities reporting	14	15	15	15	14	14	12	11	10	2	4	3		2	2	2	2	2	2	2	2
N	No. of labor cases referred out in the last month	215	242	312	289	271	255	337	349	390	337	403	336	366	430	373	409	399	487	496	418	451	358	320	350	448	516
D	Total no. of women admitted in labor in the last month	3476	3784	3997	3961	3474	3390	3911	3382	3653	3121	3744	3384	3944	4595	4547	4824	4399	4862	4600	3851	4143	3198	3169	3399	4507	4745
9	Proportion of total cases referred out from women admitted in labor at facility	0.0618527	0.0639535	0.0780585	0.0729614	0.0780081	0.0752212	0.0861672	0.103193	0.106762	0.107978	0.107639	0.0992908	0.0927992	0.09358	0.0820321	0.0847844	0.0907024	0.100165	0.107826	0.108543	0.108858	0.111945	0.100978	0.102971	0.0994009	0.108746
26	No. of facilities reporting	16	17	18	18	18	19	25	25	25	23	23	22	22	22	22	23	24	26	26	26	26	26	22	22	22	20
N	No. of inborn neonates referred out in the last month	200	185	226	199	174	166	144	150	147	165	166	158	176	180	170	185	149	136	132	133	141	94	100	126	134	168
D	Total no. of live births in the last month	3938	4120	4369	4422	3979	3791	3736	3179	3286	3012	3344	3605	4386	5242	5070	4935	4436	4405	4230	3524	3610	2908	3432	3653	4676	4859
10	Proportion of inborn neonates referred out from total live births in the facility	0.0507872	0.0449029	0.0517281	0.0450023	0.0437296	0.0437879	0.0385439	0.0471846	0.0447352	0.0547809	0.0496411	0.043828	0.0401277	0.034338	0.0335306	0.0374873	0.0335888	0.030874	0.0312057	0.0377412	0.0390582	0.0323246	0.0291375	0.0344922	0.028657	0.034575
27	No. of facilities reporting	22	22	23	23	23	23	26	26	26	26	26	26	26	26	26	26	26	27	27	27	27	27	27	27	27	25
N	Number of still-births in the facility	90	79	57	85	68	61	57	52	51	43	60	55	50	58	71	69	71	64	64	60	62	61	63	73	72	77
D	Total number of births (live births + still births) in the facility	4386	4588	4500	4626	4163	3975	3793	3231	3337	3055	3404	3660	4438	5300	5141	5004	4507	4469	4294	3584	3672	2969	3498	3725	4750	5030
11	Proportion of still births among all births at the facility during the last month	0.0205198	0.0172188	0.0126667	0.0183744	0.0163344	0.0153459	0.0150277	0.0160941	0.0152832	0.0140753	0.0176263	0.0150273	0.0112663	0.0109434	0.0138105	0.013789	0.0157533	0.0143209	0.0149045	0.0167411	0.0168845	0.0205456	0.0180103	0.0195973	0.0151579	0.0153082
27	No. of facilities reporting	26	26	26	26	26	26	26	26	26	26	26	26	26	26	26	26	26	27	27	27	27	27	27	27	27	25
N	No. of pregnant women having companion at the time of delivery	0	0	0	0	0	3	22	16	522	505	659	731	68	76	76	64	60	74	58	63	62	48	16	17	17	16
D	Total no. of vaginal deliveries observed	132	131	151	132	111	117	200	172	701	521	673	743	107	112	94	82	76	93	77	82	82	66	35	35	35	35
12	Percentage of women having a companion present during vaginal delivery	0	0	0	0	0	0.025641	0.11	0.0930233	0.74465	0.96929	0.979198	0.983849	0.635514	0.678571	0.808511	0.780488	0.789474	0.795699	0.753247	0.768293	0.756098	0.727273	0.457143	0.485714	0.485714	0.457143
9	No. of facilities reporting	1	1	1	1	1	2	8	9	9	5	7	7	5	5	4	4	4	4	4	4	4	4	3	3	3	3
N	No .of pregnant women who were given a uterotonic within one minute of birth of baby	0	7	13	12	25	28	130	387	737	834	1092	1054	1237	1341	1446	1390	1301	1301	1171	1096	1102	1007	1234	1302	1554	1554
D	Total no. of vaginal deliveries observed/reviewed/C-section where only this is done	1282	1260	1287	1261	1163	1158	916	742	877	913	1127	1061	1247	1393	1465	1429	1314	1322	1186	1113	1113	1019	1243	1304	1556	1559
13	Proportion of vaginal deliveries for which uterotonic was administered within one minute of birth of baby	0	0.00555556	0.010101	0.00951626	0.0214961	0.0241796	0.141921	0.521563	0.840365	0.913472	0.968944	0.993402	0.991981	0.96267	0.987031	0.972708	0.990107	0.984115	0.987352	0.984726	0.990117	0.988224	0.992759	0.998466	0.998715	0.996793
27	No. of facilities reporting	15	16	20	20	22	24	27	27	27	27	27	27	26	26	26	26	26	27	27	27	27	27	27	27	27	25
N	No. of pregnant women who had PPH at time of delivery in the facility	9	12	4	12	17	30	30	15	24	22	20	28	27	56	56	47	48	47	46	41	37	32	41	39	48	45
D	Total number of in-hospital deliveries reviewed for PPH	1616	1661	1678	1871	2014	2038	2222	1812	1829	1640	1879	2002	3006	3523	3660	3605	3274	3226	3105	2655	2665	2143	2533	2725	3529	3056
14	Postpartum hemorrhage (PPH) rate among in-hospital deliveries	0.00556931	0.00722456	0.00238379	0.00641368	0.00844091	0.0147203	0.0135014	0.00827815	0.0131219	0.0134146	0.010644	0.013986	0.00898204	0.0158955	0.0153005	0.0130374	0.014661	0.0145691	0.0148148	0.0154426	0.0138837	0.0149323	0.0161863	0.0143119	0.0136016	0.0147251
22	No. of facilities reporting	12	14	13	14	17	18	20	20	20	20	20	20	20	20	20	21	21	22	22	22	22	22	22	22	22	17
N	No. of newborns who were assisted for breathing at birth	10	10	10	10	10	20	75	76	85	45	45	45	55	55	35	35	35	35	35	35	35	35	35	35	35	35
D	Total no. of newborns observed in the labour room	10	10	10	10	10	20	95	96	105	45	56	56	55	55	35	35	35	35	35	35	35	35	35	35	35	35
15	Proportion of newborns who were assisted for breathing out of total newborns reviewed	1	1	1	1	1	1	0.789474	0.791667	0.809524	1	0.803571	0.803571	1	1	1	1	1	1	1	1	1	1	1	1	1	1
8	No. of facilities reporting	1	1	1	1	1	2	7	8	8	4	6	6	4	4	3	3	3	3	3	3	3	3	3	3	3	3
N	No. of newborns made dry and provided warmth immediately after birth	0	0	0	0	0	0	100	103	111	45	52	56	55	55	35	35	35	35	35	35	35	35	35	35	35	35
D	Total no. of newborns observed in the labour room	10	10	10	10	10	10	120	123	131	45	56	56	55	55	35	35	35	35	35	35	35	35	35	35	35	35
16	Proportion of newborns made dry and provided warmth immediately after birth out of total newborns observed	0	0	0	0	0	0	0.833333	0.837398	0.847328	1	0.928571	1	1	1	1	1	1	1	1	1	1	1	1	1	1	1
8	No. of facilities reporting	1	1	1	1	1	1	7	8	8	4	6	6	4	4	3	3	3	3	3	3	3	3	3	3	3	3
N	No. of newborns provided sterile cutting and clamping of cord at birth	0	0	0	0	0	10	106	113	121	45	56	56	55	55	35	35	35	35	35	35	35	35	35	35	35	35
D	Total no. of newborns observed in the labour room	10	10	10	10	10	20	130	133	141	45	56	56	55	55	35	35	35	35	35	35	35	35	35	35	35	35
17	Proportion of newborns who were provided sterile cutting and clamping of cord out of total newborns reviewed	0	0	0	0	0	0.5	0.815385	0.849624	0.858156	1	1	1	1	1	1	1	1	1	1	1	1	1	1	1	1	1
9	No. of facilities reporting	1	1	1	1	1	2	8	9	9	4	6	6	4	4	3	3	3	3	3	3	3	3	3	3	3	3
N	No. of newborns breastfed within one hour of birth	1154	1016	1053	1122	1018	1003	937	797	895	980	935	850	1008	1139	1827	1842	1540	1490	1428	1256	1253	902	1013	1086	1351	1331
D	Total no. of newborns observed	1404	1377	1387	1382	1292	1194	1299	1069	1090	1041	984	888	1072	1261	1960	1988	1639	1572	1521	1352	1354	1032	1098	1182	1467	1463
18	Proportion of newborns breastfed within one hour of birth	0.821937	0.737836	0.759193	0.811867	0.787926	0.840034	0.721324	0.745557	0.821101	0.941402	0.950203	0.957207	0.940299	0.903251	0.932143	0.926559	0.939597	0.947837	0.938856	0.928994	0.925406	0.874031	0.922587	0.918782	0.920927	0.909774
17	No. of facilities reporting	12	12	12	12	12	13	16	17	17	15	16	15	14	14	14	16	16	16	16	15	15	15	14	14	14	12
N	No. of newborns given injection of vitamin K at birth	523	708	636	696	524	509	617	546	518	628	782	849	1106	1307	1298	1339	1213	1153	1029	950	983	807	935	996	1162	1158
D	Total no. of newborns observed	879	965	1023	1029	953	888	990	857	837	864	970	1127	1369	1544	1335	1370	1237	1223	1081	1013	1032	888	995	1048	1230	1198
19	Proportion of newborns given injection of vitamin K at birth	0.594994	0.733679	0.621701	0.676385	0.549843	0.573198	0.623232	0.637106	0.618877	0.726852	0.806186	0.753327	0.807889	0.846503	0.972285	0.977372	0.980598	0.942764	0.951896	0.937808	0.952519	0.908784	0.939698	0.950382	0.944715	0.966611
24	No. of facilities reporting	10	10	14	14	14	15	20	20	21	21	22	24	23	23	21	21	21	22	22	22	22	22	22	22	22	20
N	No. of times vitals (both BP and pulse) were checked within first 6 hours after delivery	0	9	9	92	185	149	244	352	627	810	832	1443	1689	1611	1714	1759	1815	1907	1887	1834	1718	1882	2046	2156	2191	2182
D	Total no. of women whose records were reviewed	76	81	197	209	218	209	196	225	261	257	257	543	649	574	681	585	561	514	406	419	421	421	426	437	425	411
20	Average number of times vitals (both BP and pulse) checked and recorded within first 6 hours post partum	0	0.111111	0.0456853	0.440191	0.848624	0.712919	1.2449	1.56444	2.4023	3.15175	3.23735	2.65746	2.60247	2.80662	2.51689	3.00684	3.23529	3.71012	4.64778	4.37709	4.08076	4.47031	4.80282	4.93364	5.15529	5.309
21	No. of facilities reporting	2	3	8	10	11	12	18	19	20	19	19	21	21	21	20	20	20	20	20	20	20	20	20	20	20	18
N	No. of post-partum women who received counseling before discharge from the facility	0	0	57	53	154	154	451	383	876	496	661	733	691	858	896	74	633	140	166	144	140	120	49	62	68	62
D	Total no. of deliveries in the month	352	423	462	462	522	498	674	531	996	587	756	829	789	912	995	194	731	219	221	178	190	170	106	122	135	137
21	Percentage of post partum women who received counseling before discharge	0	0	0.123377	0.114719	0.295019	0.309237	0.669139	0.721281	0.879518	0.844974	0.874339	0.884198	0.875792	0.940789	0.900503	0.381443	0.865937	0.639269	0.751131	0.808989	0.736842	0.705882	0.462264	0.508197	0.503704	0.452555
11	No. of facilities reporting	3	3	4	4	5	5	10	10	11	5	7	7	5	5	6	4	8	6	6	6	6	6	4	4	4	4
N	Number of in-born neonates who died at the facility before discharge	6	7	10	5	7	4	5	5	2	3	10	9	13	12	11	6	12	16	9	8	6	6	7	6	5	6
D	Total number of live-births in the facility in one month	3938	4120	4053	4080	3705	3472	3736	3179	3286	3012	3344	3605	4389	5247	5081	4935	4436	4405	4229	3524	3610	2908	3432	3653	4676	4859
22	Proportion of inborn neonatal deaths before discharge from the facility to total live births	0.00152362	0.00169903	0.00246731	0.00122549	0.00188934	0.00115207	0.00133833	0.00157282	0.000608643	0.000996016	0.00299043	0.00249653	0.00296195	0.00228702	0.00216493	0.00121581	0.00270514	0.00363224	0.00212816	0.00227015	0.00166205	0.00206327	0.00203963	0.00164249	0.00106929	0.00123482
27	No. of facilities reporting	22	22	22	22	22	22	26	26	26	26	26	26	26	26	26	26	26	27	27	27	27	27	27	27	27	25
N	No. of delivered women who left the facility with PPIUCD	339	190	330	1057	1186	975	1262	889	825	842	841	926	1432	1840	1751	1503	1419	1082	1196	876	862	696	773	841	1035	912
D	Total no. of women who delivered at the facility	2782	3204	3110	3236	2912	2762	2680	2246	2359	1909	2084	2376	3139	3868	3466	3327	3047	2601	2626	1965	2036	1616	1886	2053	2639	2731
23	Proportion of delivered women who left the health facility with PPIUCD	0.121855	0.0593009	0.106109	0.326638	0.40728	0.353005	0.470896	0.395815	0.349724	0.441069	0.403551	0.389731	0.456196	0.475698	0.505193	0.451758	0.465704	0.415994	0.455446	0.445802	0.423379	0.430693	0.409862	0.409644	0.392194	0.333944
17	No. of facilities reporting	15	16	15	16	16	17	17	17	17	15	15	15	16	17	15	15	16	14	15	13	13	12	12	12	12	10
N	No. of delivered women who left the facility with post-partum sterilization	0	0	0	0	0	0	6	3	6	1	1	10	8	7	0	0	0	3	13	6	2	0	0	0	0	0
D	Total no. of women who delivered at the facility	1164	1888	1837	1852	1658	1562	1531	1260	1276	991	1048	1184	1435	1650	1612	1553	1494	1356	1350	1095	1123	911	1046	1178	1577	1619
24	Proportion of delivered women who left the health facility with post-partum sterilization	0	0	0	0	0	0	0.00391901	0.00238095	0.00470219	0.00100908	0.000954198	0.00844595	0.00557491	0.00424242	0	0	0	0.00221239	0.00962963	0.00547945	0.00178094	0	0	0	0	0
9	No. of facilities reporting	7	8	8	8	8	8	9	9	9	6	6	6	6	6	6	6	7	6	6	6	6	6	6	6	6	6
N	No. of pregnant women for whom Partograph was filled							0	0	45	26	52	62	161	266	279	310	276	359	454	318	274	262	381	355	477	441
D	Total no. of women admitted in labor in the last month							37	27	119	104	101	114	359	647	573	597	574	613	651	442	560	608	707	733	978	1004
25	Proportion of pregnant women for whom partograph was filled	#VALUE!	#VALUE!	#VALUE!	#VALUE!	#VALUE!	#VALUE!	0	0	0.378151	0.25	0.514851	0.54386	0.448468	0.411128	0.486911	0.519263	0.480836	0.585644	0.697389	0.719457	0.489286	0.430921	0.538897	0.484311	0.48773	0.439243
5	No. of facilities reporting							1	1	2	2	2	3	4	5	5	5	5	5	5	5	5	5	5	5	5	5
N	No. of pregnant women who were identified as high risk by use of partograph							0	0	0	0	4	0	0	2	8	17	22	22	25	15	36	15	17	17	21	26
D	No. of pregnant women for whom Partograph was filled							0	0	0	0	8	10	5	71	164	422	362	473	454	417	377	262	405	401	478	455
26	Proportion of pregnant women identified as high risk by use of partograph	#VALUE!	#VALUE!	#VALUE!	#VALUE!	#VALUE!	#VALUE!	#N/A	#N/A	#N/A	#N/A	0.5	0	0	0.028169	0.0487805	0.0402844	0.0607735	0.0465116	0.0550661	0.0359712	0.0954907	0.0572519	0.0419753	0.042394	0.0439331	0.0571429
5	No. of facilities reporting							1	1	1	1	1	1	1	3	3	5	5	5	5	5	5	5	5	5	5	5
N	No. of high risk women identified by use of partograph who were managed at the facility or referred out														2	5	14	19	17	18	15	32	11	16	15	19	25
D	No. of high risk women identified by use of partograph														2	5	14	19	17	18	15	32	14	19	16	19	25
27	Proportion of high risk women managed or referred out by using partograph	#VALUE!	#VALUE!	#VALUE!	#VALUE!	#VALUE!	#VALUE!	#VALUE!	#VALUE!	#VALUE!	#VALUE!	#VALUE!	#VALUE!	#VALUE!	1	1	1	1	1	1	1	1	0.785714	0.842105	0.9375	1	1
4	No. of facilities reporting														1	1	3	3	3	3	3	3	3	3	4	4	4
N	Numerator28										0	0	0	0	4	5	4	7	8	1	0	1	2	1	4	1	2
D	Denominator28										23	29	22	20	19	23	49	68	59	10	23	16	19	28	11	9	18
28	Indicator28	#VALUE!	#VALUE!	#VALUE!	#VALUE!	#VALUE!	#VALUE!	#VALUE!	#VALUE!	#VALUE!	0	0	0	0	0.210526	0.217391	0.0816327	0.102941	0.135593	0.1	0	0.0625	0.105263	0.0357143	0.363636	0.111111	0.111111
1	No. of facilities reporting										1	1	1	1	1	1	1	1	1	1	1	1	1	1	1	1	1
N	Numerator29
D	Denominator29
29	Indicator29	#VALUE!	#VALUE!	#VALUE!	#VALUE!	#VALUE!	#VALUE!	#VALUE!	#VALUE!	#VALUE!	#VALUE!	#VALUE!	#VALUE!	#VALUE!	#VALUE!	#VALUE!	#VALUE!	#VALUE!	#VALUE!	#VALUE!	#VALUE!	#VALUE!	#VALUE!	#VALUE!	#VALUE!	#VALUE!	#VALUE!
0	No. of facilities reporting
N	Numerator30
D	Denominator30
30	Indicator30	#VALUE!	#VALUE!	#VALUE!	#VALUE!	#VALUE!	#VALUE!	#VALUE!	#VALUE!	#VALUE!	#VALUE!	#VALUE!	#VALUE!	#VALUE!	#VALUE!	#VALUE!	#VALUE!	#VALUE!	#VALUE!	#VALUE!	#VALUE!	#VALUE!	#VALUE!	#VALUE!	#VALUE!
0	No. of facilities reporting
	CHARTS			Chart 1: For indicators ranging from 0% to 100%												Chart 2: For indicators with small percentage values
1	Select indicator for chart 1 ↓↓										Select indicator for chart 2 ↓↓
Right click and select "Reset Style to Match" to reset Charts ↓↓	Reset Charts										1	Reset Charts
		2013-07-01	2015-08-01			2013-07-01	2015-08-01			2013-07-01	2015-08-01			2013-07-01	2015-08-01
		Proportion of ANCs during which BP of pregnant woman was >130mm Hg systolic or >90mm Hg diastolic in 14 facilities in Haryana, July, 2013 – August, 2015				Proportion of ANCs during which BP of pregnant woman was >130mm Hg systolic or >90mm Hg diastolic in 14 facilities in Haryana, July, 2013 – August, 2015				Proportion of women receiving uterotonic w/in 1 minute of delivery and proportion of postpartum hemmorhage in Haryana, July, 2013 – August, 2015				Average number of times vitals (both BP and pulse) checked and recorded within first 6 hours post partum in Haryana, July, 2013 – August, 2015
		Total no. of ANCs reviewed				Total no. of ANCs reviewed				Number of vaginal deliveries				Total no. of women whose records were reviewed
	CHART DATA
	This section reformats the data above for the charts, and for aggregation. Do not delete this section.	Proportion of ANCs during which BP of pregnant woman was >130mm Hg systolic or >90mm Hg diastolic				Proportion of ANCs during which haemoglobin of pregnant woman was checked & documented				Proportion of ANCs during which history was taken (obstetric history, h/o past illnesses & presenting complaints) to rule out high risk pregnancy				Proportion of ANCs during which counseling about nutrition, family planning , breast feeding was provided & documented				Proportion of mothers who received 100 IFA tablets (to total ANC registered)				Proportion of mothers who got at least one TT injection (to total ANC registered)				Proportion of pregnant women with whose haemoglobin increased by >=2 gms between initial & last antenatal haemoglobin check				Proportion of antenatal cases referred out from total new ANCs registered at the facility				Proportion of total cases referred out from women admitted in labor at facility				Proportion of inborn neonates referred out from total live births in the facility				Proportion of still births among all births at the facility during the last month				Percentage of women having a companion present during vaginal delivery
		Date	Numerator1	Denominator1	Indicator1	Date	Numerator2	Denominator2	Indicator2	Date	Numerator3	Denominator3	Indicator3	Date	Numerator4	Denominator4	Indicator4	Date	Numerator5	Denominator5	Indicator5	Date	Numerator6	Denominator6	Indicator6	Date	Numerator7	Denominator7	Indicator7	Date	Numerator8	Denominator8	Indicator8	Date	Numerator9	Denominator9	Indicator9	Date	Numerator10	Denominator10	Indicator10	Date	Numerator11	Denominator11	Indicator11	Date	Numerator12	Denominator12	Indicator12
1		2013-07-01	1	510	0.00196078	2013-07-01	368	510	0.721569	2013-07-01	147	813	0.180812	2013-07-01	0	424	0	2013-07-01	580	983	0.590031	2013-07-01	895	1292	0.692724	2013-07-01	3	388	0.00773196	2013-07-01	32	879	0.036405	2013-07-01	215	3476	0.0618527	2013-07-01	200	3938	0.0507872	2013-07-01	90	4386	0.0205198	2013-07-01	0	132	0
2		2013-08-01	4	556	0.00719424	2013-08-01	379	556	0.681655	2013-08-01	183	793	0.230769	2013-08-01	3	461	0.00650759	2013-08-01	586	1011	0.579624	2013-08-01	825	1190	0.693277	2013-08-01	6	388	0.0154639	2013-08-01	44	826	0.0532688	2013-08-01	242	3784	0.0639535	2013-08-01	185	4120	0.0449029	2013-08-01	79	4588	0.0172188	2013-08-01	0	131	0
3		2013-09-01	5	692	0.00722543	2013-09-01	383	541	0.707948	2013-09-01	159	781	0.203585	2013-09-01	2	454	0.00440529	2013-09-01	450	959	0.469239	2013-09-01	869	1198	0.725376	2013-09-01	7	360	0.0194444	2013-09-01	66	750	0.088	2013-09-01	312	3997	0.0780585	2013-09-01	226	4369	0.0517281	2013-09-01	57	4500	0.0126667	2013-09-01	0	151	0
4		2013-10-01	4	508	0.00787402	2013-10-01	318	391	0.813299	2013-10-01	121	688	0.175872	2013-10-01	2	325	0.00615385	2013-10-01	281	654	0.429664	2013-10-01	708	950	0.745263	2013-10-01	2	288	0.00694444	2013-10-01	52	721	0.0721221	2013-10-01	289	3961	0.0729614	2013-10-01	199	4422	0.0450023	2013-10-01	85	4626	0.0183744	2013-10-01	0	132	0
5		2013-11-01	2	585	0.0034188	2013-11-01	293	450	0.651111	2013-11-01	124	674	0.183976	2013-11-01	3	381	0.00787402	2013-11-01	427	965	0.442487	2013-11-01	899	1183	0.759932	2013-11-01	1	268	0.00373134	2013-11-01	49	706	0.0694051	2013-11-01	271	3474	0.0780081	2013-11-01	174	3979	0.0437296	2013-11-01	68	4163	0.0163344	2013-11-01	0	111	0
6		2013-12-01	2	656	0.00304878	2013-12-01	276	469	0.588486	2013-12-01	193	664	0.290663	2013-12-01	0	390	0	2013-12-01	425	819	0.518926	2013-12-01	770	1051	0.732636	2013-12-01	0	343	0	2013-12-01	41	744	0.0551075	2013-12-01	255	3390	0.0752212	2013-12-01	166	3791	0.0437879	2013-12-01	61	3975	0.0153459	2013-12-01	3	117	0.025641
7		2014-01-01	3	947	0.0031679	2014-01-01	480	527	0.910816	2014-01-01	283	527	0.537002	2014-01-01	4	435	0.0091954	2014-01-01	419	844	0.496445	2014-01-01	674	840	0.802381	2014-01-01	0	367	0	2014-01-01	24	550	0.0436364	2014-01-01	337	3911	0.0861672	2014-01-01	144	3736	0.0385439	2014-01-01	57	3793	0.0150277	2014-01-01	22	200	0.11
8		2014-02-01	0	870	0	2014-02-01	358	436	0.821101	2014-02-01	171	436	0.392202	2014-02-01	10	349	0.0286533	2014-02-01	281	689	0.407837	2014-02-01	543	704	0.771307	2014-02-01	0	351	0	2014-02-01	24	526	0.0456274	2014-02-01	349	3382	0.103193	2014-02-01	150	3179	0.0471846	2014-02-01	52	3231	0.0160941	2014-02-01	16	172	0.0930233
9		2014-03-01	6	1181	0.00508044	2014-03-01	435	507	0.857988	2014-03-01	205	417	0.491607	2014-03-01	5	417	0.0119904	2014-03-01	727	1062	0.684557	2014-03-01	1290	1463	0.88175	2014-03-01	0	359	0	2014-03-01	47	1312	0.0358232	2014-03-01	390	3653	0.106762	2014-03-01	147	3286	0.0447352	2014-03-01	51	3337	0.0152832	2014-03-01	522	701	0.74465
10		2014-04-01	0	513	0	2014-04-01	25	25	1	2014-04-01	22	25	0.88	2014-04-01	8	25	0.32	2014-04-01	451	547	0.824497	2014-04-01	445	445	1	2014-04-01	0	68	0	2014-04-01	25	633	0.0394945	2014-04-01	337	3121	0.107978	2014-04-01	165	3012	0.0547809	2014-04-01	43	3055	0.0140753	2014-04-01	505	521	0.96929
11		2014-05-01	1	633	0.00157978	2014-05-01	15	15	1	2014-05-01	7	15	0.466667	2014-05-01	15	15	1	2014-05-01	610	651	0.93702	2014-05-01	960	960	1	2014-05-01	0	79	0	2014-05-01	66	1004	0.0657371	2014-05-01	403	3744	0.107639	2014-05-01	166	3344	0.0496411	2014-05-01	60	3404	0.0176263	2014-05-01	659	673	0.979198
12		2014-06-01	1	612	0.00163399	2014-06-01	15	15	1	2014-06-01	9	15	0.6	2014-06-01	15	15	1	2014-06-01	708	736	0.961957	2014-06-01	881	881	1	2014-06-01	0	15	0	2014-06-01	61	881	0.0692395	2014-06-01	336	3384	0.0992908	2014-06-01	158	3605	0.043828	2014-06-01	55	3660	0.0150273	2014-06-01	731	743	0.983849
13		2014-07-01	0	436	0	#N/A			#N/A	#N/A			#N/A	#N/A			#N/A	2014-07-01	159	231	0.688312	2014-07-01	138	196	0.704082	#N/A			#N/A	#N/A			#N/A	2014-07-01	366	3944	0.0927992	2014-07-01	176	4386	0.0401277	2014-07-01	50	4438	0.0112663	2014-07-01	68	107	0.635514
14		2014-08-01	2	721	0.00277393	2014-08-01	72	87	0.827586	2014-08-01	77	87	0.885057	2014-08-01	87	87	1	2014-08-01	150	203	0.738916	2014-08-01	108	168	0.642857	#N/A			#N/A	2014-08-01	23	87	0.264368	2014-08-01	430	4595	0.09358	2014-08-01	180	5242	0.034338	2014-08-01	58	5300	0.0109434	2014-08-01	76	112	0.678571
15		2014-09-01	3	661	0.00453858	2014-09-01	67	85	0.788235	2014-09-01	73	85	0.858824	2014-09-01	85	85	1	2014-09-01	113	171	0.660819	2014-09-01	155	162	0.95679	#N/A			#N/A	2014-09-01	26	85	0.305882	2014-09-01	373	4547	0.0820321	2014-09-01	170	5070	0.0335306	2014-09-01	71	5141	0.0138105	2014-09-01	76	94	0.808511
16		2014-10-01	5	765	0.00653595	2014-10-01	71	74	0.959459	2014-10-01	62	74	0.837838	2014-10-01	74	74	1	2014-10-01	118	233	0.506438	2014-10-01	135	198	0.681818	#N/A			#N/A	2014-10-01	30	74	0.405405	2014-10-01	409	4824	0.0847844	2014-10-01	185	4935	0.0374873	2014-10-01	69	5004	0.013789	2014-10-01	64	82	0.780488
17		2014-11-01	5	685	0.00729927	2014-11-01	48	54	0.888889	2014-11-01	52	60	0.866667	2014-11-01	60	60	1	2014-11-01	46	89	0.516854	2014-11-01	33	54	0.611111	#N/A			#N/A	2014-11-01	22	60	0.366667	2014-11-01	399	4399	0.0907024	2014-11-01	149	4436	0.0335888	2014-11-01	71	4507	0.0157533	2014-11-01	60	76	0.789474
18		2014-12-01	13	616	0.0211039	2014-12-01	62	63	0.984127	2014-12-01	52	63	0.825397	2014-12-01	63	63	1	2014-12-01	62	98	0.632653	2014-12-01	35	63	0.555556	#N/A			#N/A	2014-12-01	29	63	0.460317	2014-12-01	487	4862	0.100165	2014-12-01	136	4405	0.030874	2014-12-01	64	4469	0.0143209	2014-12-01	74	93	0.795699
19		2015-01-01	8	554	0.0144404	2015-01-01	78	79	0.987342	2015-01-01	69	79	0.873418	2015-01-01	79	79	1	2015-01-01	65	114	0.570175	2015-01-01	47	79	0.594937	#N/A			#N/A	2015-01-01	31	79	0.392405	2015-01-01	496	4600	0.107826	2015-01-01	132	4230	0.0312057	2015-01-01	64	4294	0.0149045	2015-01-01	58	77	0.753247
20		2015-02-01	6	500	0.012	2015-02-01	67	71	0.943662	2015-02-01	49	71	0.690141	2015-02-01	71	71	1	2015-02-01	60	106	0.566038	2015-02-01	42	71	0.591549	#N/A			#N/A	2015-02-01	18	71	0.253521	2015-02-01	418	3851	0.108543	2015-02-01	133	3524	0.0377412	2015-02-01	60	3584	0.0167411	2015-02-01	63	82	0.768293
21		2015-03-01	8	535	0.0149533	2015-03-01	64	69	0.927536	2015-03-01	59	69	0.855072	2015-03-01	69	69	1	2015-03-01	52	104	0.5	2015-03-01	47	69	0.681159	#N/A			#N/A	2015-03-01	31	69	0.449275	2015-03-01	451	4143	0.108858	2015-03-01	141	3610	0.0390582	2015-03-01	62	3672	0.0168845	2015-03-01	62	82	0.756098
22		2015-04-01	4	501	0.00798403	#N/A			#N/A	#N/A			#N/A	#N/A			#N/A	2015-04-01	8	35	0.228571	#N/A			#N/A	#N/A			#N/A	#N/A			#N/A	2015-04-01	358	3198	0.111945	2015-04-01	94	2908	0.0323246	2015-04-01	61	2969	0.0205456	2015-04-01	48	66	0.727273
23		2015-05-01	3	501	0.00598802	#N/A			#N/A	#N/A			#N/A	#N/A			#N/A	2015-05-01	15	35	0.428571	#N/A			#N/A	#N/A			#N/A	#N/A			#N/A	2015-05-01	320	3169	0.100978	2015-05-01	100	3432	0.0291375	2015-05-01	63	3498	0.0180103	2015-05-01	16	35	0.457143
24		2015-06-01	8	412	0.0194175	#N/A			#N/A	#N/A			#N/A	#N/A			#N/A	2015-06-01	13	35	0.371429	#N/A			#N/A	#N/A			#N/A	#N/A			#N/A	2015-06-01	350	3399	0.102971	2015-06-01	126	3653	0.0344922	2015-06-01	73	3725	0.0195973	2015-06-01	17	35	0.485714
25		2015-07-01	5	459	0.0108932	#N/A			#N/A	#N/A			#N/A	#N/A			#N/A	2015-07-01	15	35	0.428571	#N/A			#N/A	#N/A			#N/A	#N/A			#N/A	2015-07-01	448	4507	0.0994009	2015-07-01	134	4676	0.028657	2015-07-01	72	4750	0.0151579	2015-07-01	17	35	0.485714
26		2015-08-01	6	316	0.0189873	#N/A			#N/A	#N/A			#N/A	#N/A			#N/A	2015-08-01	21	35	0.6	#N/A			#N/A	#N/A			#N/A	#N/A			#N/A	2015-08-01	516	4745	0.108746	2015-08-01	168	4859	0.034575	2015-08-01	77	5030	0.0153082	2015-08-01	16	35	0.457143
27		#N/A			#N/A	#N/A			#N/A	#N/A			#N/A	#N/A			#N/A	#N/A			#N/A	#N/A			#N/A	#N/A			#N/A	#N/A			#N/A	#N/A			#N/A	#N/A			#N/A	#N/A			#N/A	#N/A			#N/A
28		#N/A			#N/A	#N/A			#N/A	#N/A			#N/A	#N/A			#N/A	#N/A			#N/A	#N/A			#N/A	#N/A			#N/A	#N/A			#N/A	#N/A			#N/A	#N/A			#N/A	#N/A			#N/A	#N/A			#N/A
29		#N/A			#N/A	#N/A			#N/A	#N/A			#N/A	#N/A			#N/A	#N/A			#N/A	#N/A			#N/A	#N/A			#N/A	#N/A			#N/A	#N/A			#N/A	#N/A			#N/A	#N/A			#N/A	#N/A			#N/A
30		#N/A			#N/A	#N/A			#N/A	#N/A			#N/A	#N/A			#N/A	#N/A			#N/A	#N/A			#N/A	#N/A			#N/A	#N/A			#N/A	#N/A			#N/A	#N/A			#N/A	#N/A			#N/A	#N/A			#N/A
		#N/A			#N/A	#N/A			#N/A	#N/A			#N/A	#N/A			#N/A	#N/A			#N/A	#N/A			#N/A	#N/A			#N/A	#N/A			#N/A	#N/A			#N/A	#N/A			#N/A	#N/A			#N/A	#N/A			#N/A
		#N/A			#N/A	#N/A			#N/A	#N/A			#N/A	#N/A			#N/A	#N/A			#N/A	#N/A			#N/A	#N/A			#N/A	#N/A			#N/A	#N/A			#N/A	#N/A			#N/A	#N/A			#N/A	#N/A			#N/A
		#N/A			#N/A	#N/A			#N/A	#N/A			#N/A	#N/A			#N/A	#N/A			#N/A	#N/A			#N/A	#N/A			#N/A	#N/A			#N/A	#N/A			#N/A	#N/A			#N/A	#N/A			#N/A	#N/A			#N/A
		#N/A			#N/A	#N/A			#N/A	#N/A			#N/A	#N/A			#N/A	#N/A			#N/A	#N/A			#N/A	#N/A			#N/A	#N/A			#N/A	#N/A			#N/A	#N/A			#N/A	#N/A			#N/A	#N/A			#N/A
		#N/A			#N/A	#N/A			#N/A	#N/A			#N/A	#N/A			#N/A	#N/A			#N/A	#N/A			#N/A	#N/A			#N/A	#N/A			#N/A	#N/A			#N/A	#N/A			#N/A	#N/A			#N/A	#N/A			#N/A
		#N/A			#N/A	#N/A			#N/A	#N/A			#N/A	#N/A			#N/A	#N/A			#N/A	#N/A			#N/A	#N/A			#N/A	#N/A			#N/A	#N/A			#N/A	#N/A			#N/A	#N/A			#N/A	#N/A			#N/A
		#N/A			#N/A	#N/A			#N/A	#N/A			#N/A	#N/A			#N/A	#N/A			#N/A	#N/A			#N/A	#N/A			#N/A	#N/A			#N/A	#N/A			#N/A	#N/A			#N/A	#N/A			#N/A	#N/A			#N/A
		#N/A			#N/A	#N/A			#N/A	#N/A			#N/A	#N/A			#N/A	#N/A			#N/A	#N/A			#N/A	#N/A			#N/A	#N/A			#N/A	#N/A			#N/A	#N/A			#N/A	#N/A			#N/A	#N/A			#N/A
		#N/A			#N/A	#N/A			#N/A	#N/A			#N/A	#N/A			#N/A	#N/A			#N/A	#N/A			#N/A	#N/A			#N/A	#N/A			#N/A	#N/A			#N/A	#N/A			#N/A	#N/A			#N/A	#N/A			#N/A
		#N/A			#N/A	#N/A			#N/A	#N/A			#N/A	#N/A			#N/A	#N/A			#N/A	#N/A			#N/A	#N/A			#N/A	#N/A			#N/A	#N/A			#N/A	#N/A			#N/A	#N/A			#N/A	#N/A			#N/A
		#N/A			#N/A	#N/A			#N/A	#N/A			#N/A	#N/A			#N/A	#N/A			#N/A	#N/A			#N/A	#N/A			#N/A	#N/A			#N/A	#N/A			#N/A	#N/A			#N/A	#N/A			#N/A	#N/A			#N/A
		#N/A			#N/A	#N/A			#N/A	#N/A			#N/A	#N/A			#N/A	#N/A			#N/A	#N/A			#N/A	#N/A			#N/A	#N/A			#N/A	#N/A			#N/A	#N/A			#N/A	#N/A			#N/A	#N/A			#N/A
		#N/A			#N/A	#N/A			#N/A	#N/A			#N/A	#N/A			#N/A	#N/A			#N/A	#N/A			#N/A	#N/A			#N/A	#N/A			#N/A	#N/A			#N/A	#N/A			#N/A	#N/A			#N/A	#N/A			#N/A
		#N/A			#N/A	#N/A			#N/A	#N/A			#N/A	#N/A			#N/A	#N/A			#N/A	#N/A			#N/A	#N/A			#N/A	#N/A			#N/A	#N/A			#N/A	#N/A			#N/A	#N/A			#N/A	#N/A			#N/A
		#N/A			#N/A	#N/A			#N/A	#N/A			#N/A	#N/A			#N/A	#N/A			#N/A	#N/A			#N/A	#N/A			#N/A	#N/A			#N/A	#N/A			#N/A	#N/A			#N/A	#N/A			#N/A	#N/A			#N/A
		#N/A			#N/A	#N/A			#N/A	#N/A			#N/A	#N/A			#N/A	#N/A			#N/A	#N/A			#N/A	#N/A			#N/A	#N/A			#N/A	#N/A			#N/A	#N/A			#N/A	#N/A			#N/A	#N/A			#N/A
		#N/A			#N/A	#N/A			#N/A	#N/A			#N/A	#N/A			#N/A	#N/A			#N/A	#N/A			#N/A	#N/A			#N/A	#N/A			#N/A	#N/A			#N/A	#N/A			#N/A	#N/A			#N/A	#N/A			#N/A
[truncated: 80 more columns]

## Sheet: Himachal
	Himachal Pradesh	2013-07-01	2013-08-01	2013-09-01	2013-10-01	2013-11-01	2013-12-01	2014-01-01	2014-02-01	2014-03-01	2014-04-01	2014-05-01	2014-06-01	2014-07-01	2014-08-01	2014-09-01	2014-10-01	2014-11-01	2014-12-01	2015-01-01	2015-02-01	2015-03-01	2015-04-01	2015-05-01	2015-06-01	2015-07-01	2015-08-01	2015-09-01	2015-10-01	2015-11-01	2015-12-01	2016-01-01	2016-02-01	2016-03-01	2016-04-01	2016-05-01	2016-06-01	2016-07-01	2016-08-01	2016-09-01	2016-10-01	2016-11-01	2016-12-01	2017-01-01
N	No. of ANCs during which BP of pregnant woman was >140mm Hg systolic or >90mm Hg diastolic	0	0	2	0	1	2	3	4	11	9	3	2	4	4	2	4	7	5	6	3	4	4	3	7	3	12
D	Total no. of ANCs reviewed	526	559	499	545	474	478	572	476	546	523	594	605	755	589	522	469	526	489	583	539	535	566	507	602	585	573
1	Proportion of ANCs during which BP of pregnant woman was >130mm Hg systolic or >90mm Hg diastolic	0	0	0.00400802	0	0.0021097	0.0041841	0.00524476	0.00840336	0.0201465	0.0172084	0.00505051	0.00330579	0.00529801	0.00679117	0.00383142	0.00852878	0.013308	0.0102249	0.0102916	0.00556586	0.00747664	0.00706714	0.00591716	0.0116279	0.00512821	0.0209424
18	No. of facilities reporting	15	15	15	15	15	15	18	18	18	18	18	18	18	18	18	18	18	18	18	18	18	18	18	18	18	18
N	No. of ANCs for which haemoglobin was checked & documented	248	153	147	199	170	217	510	423	465	485	590	596	744	579	517	466	487	458	579	532	533	622	491	597	550	565
D	Total no. of ANCs reviewed	526	559	499	545	474	478	648	476	546	525	598	610	755	593	526	474	495	465	589	540	539	626	507	608	560	573
2	Proportion of ANCs during which haemoglobin of pregnant woman was checked & documented	0.471483	0.273703	0.294589	0.365138	0.35865	0.453975	0.787037	0.888655	0.851648	0.92381	0.986622	0.977049	0.98543	0.976391	0.98289	0.983122	0.983838	0.984946	0.983022	0.985185	0.988868	0.99361	0.968442	0.981908	0.982143	0.986038
18	No. of facilities reporting	15	15	15	15	15	15	18	18	18	18	18	18	18	18	18	18	18	18	18	18	18	18	18	18	18	18
N	No. of ANCs for which documented history was taken to rule out high risk pregnancy	0	0	0	0	5	7	1	235	340	439	524	501	641	569	516	468	494	460	576	526	528	597	496	590	546	564
D	Total no. of ANCs reviewed	526	559	499	545	474	478	648	477	546	449	526	506	649	578	523	474	495	465	589	540	539	626	507	608	560	573
3	Proportion of ANCs during which history was taken (obstetric history, h/o past illnesses & presenting complaints) to rule out high risk pregnancy	0	0	0	0	0.0105485	0.0146444	0.00154321	0.492662	0.622711	0.977728	0.996198	0.990119	0.987673	0.984429	0.986616	0.987342	0.99798	0.989247	0.977929	0.974074	0.979592	0.953674	0.978304	0.970395	0.975	0.984293
18	No. of facilities reporting	15	15	15	15	15	15	18	18	18	18	18	18	18	18	18	18	18	18	18	18	18	18	18	18	18	18
N	No. of ANCs for which counseling about nutrition, family planning, breastfeeding was provided & documented	0	0	0	0	0	0	1	23	38	87	227	260	296	297	382	388	385	414	501	485	508	585	474	574	523	541
D	Total no. of ANCs reviewed	526	559	499	545	474	478	652	481	544	457	537	512	660	593	536	484	494	465	583	538	532	626	506	607	555	572
4	Proportion of ANCs during which counseling about nutrition, family planning , breast feeding was provided & documented	0	0	0	0	0	0	0.00153374	0.047817	0.0698529	0.190372	0.422719	0.507812	0.448485	0.500843	0.712687	0.801653	0.779352	0.890323	0.859348	0.901487	0.954887	0.934505	0.936759	0.945634	0.942342	0.945804
18	No. of facilities reporting	15	15	15	15	15	15	18	18	18	18	18	18	18	18	18	18	18	18	18	18	18	18	18	18	18	18
N	No. of pregnant women receiving 100 IFA tablets	192	185	112	121	127	105	104	62	114	142	102	373	473	156	156	134	158	143	153	152	124	129	398	430	496	439
D	Total no. of pregnant women registered in the month	143	181	151	170	135	138	183	115	128	157	130	399	514	181	186	163	183	165	163	161	131	135	436	463	519	480
5	Proportion of mothers who received 100 IFA tablets (to total ANC registered)	1.34266	1.0221	0.741722	0.711765	0.940741	0.76087	0.568306	0.53913	0.890625	0.904459	0.784615	0.934837	0.920233	0.861878	0.83871	0.822086	0.863388	0.866667	0.93865	0.944099	0.946565	0.955556	0.912844	0.928726	0.955684	0.914583
18	No. of facilities reporting	15	15	15	15	15	15	18	18	18	18	18	18	18	18	18	18	18	18	18	18	18	18	18	18	18	18
N	No of pregnant women receiving TT1 or TT booster	150	161	153	156	170	152	232	105	124	166	155	146	154	154	140	149	126	138	135	118	129	142	127	160	146	159
D	Total no. of ANC registered in the month	153	191	171	185	149	146	185	119	140	166	158	152	158	158	142	149	128	138	140	122	132	150	132	165	150	159
6	Proportion of mothers who got at least one TT injection (to total ANC registered)	0.980392	0.842932	0.894737	0.843243	1.14094	1.0411	1.25405	0.882353	0.885714	1	0.981013	0.960526	0.974684	0.974684	0.985915	1	0.984375	1	0.964286	0.967213	0.977273	0.946667	0.962121	0.969697	0.973333	1
18	No. of facilities reporting	15	15	15	15	15	15	18	18	18	18	18	18	18	18	18	18	18	18	18	18	18	18	18	18	18	18
N	No. of pregnant women whose Hb increased by >=2 gms between ANC-1 & ANC-3	0	0	0	0	0	0	0	4	0	1	2	1	1	3	1	2	0	1	3	0	0	1	0	3	2	2
D	Total no. of records of pregnant women reviewed (who had at least 3 ANCs and were given at least 100 IFA tablets)	288	362	341	272	217	234	241	293	205	132	221	238	261	287	185	89	128	151	140	122	128	125	94	138	142	153
7	Proportion of pregnant women with whose haemoglobin increased by >=2 gms between initial & last antenatal haemoglobin check	0	0	0	0	0	0	0	0.0136519	0	0.00757576	0.00904977	0.00420168	0.00383142	0.010453	0.00540541	0.0224719	0	0.00662252	0.0214286	0	0	0.008	0	0.0217391	0.0140845	0.0130719
18	No. of facilities reporting	15	15	15	15	15	15	18	18	18	18	18	18	18	18	18	18	18	18	18	18	18	18	18	18	18	18
N	No. of ANCs referred out in the last month	0	0	0	0	5	7	3	4	8	5	7	16	8	11	14	8	4	7	8	10	3	8	2	9	7	7
D	Total no. of new ANCs registered at the facility in the last month	153	177	166	185	151	149	172	112	131	149	232	258	269	190	252	210	186	200	201	218	214	229	132	165	244	251
8	Proportion of antenatal cases referred out from total new ANCs registered at the facility	0	0	0	0	0.0331126	0.0469799	0.0174419	0.0357143	0.0610687	0.033557	0.0301724	0.0620155	0.0297398	0.0578947	0.0555556	0.0380952	0.0215054	0.035	0.039801	0.0458716	0.0140187	0.0349345	0.0151515	0.0545455	0.0286885	0.0278884
18	No. of facilities reporting	15	15	15	15	15	15	18	18	18	18	18	18	18	18	18	18	18	18	18	18	18	18	18	18	18	18
N	No. of labor cases referred out in the last month	22	46	28	41	33	32	29	36	13	23	46	50	37	52	46	40	33	26	32	47	43	58	27	38	41	27
D	Total no. of women admitted in labor in the last month	594	685	643	664	595	614	599	522	616	627	599	572	700	675	649	681	634	617	600	610	559	508	598	575	657	678
9	Proportion of total cases referred out from women admitted in labor at facility	0.037037	0.0671533	0.0435459	0.061747	0.0554622	0.0521173	0.048414	0.0689655	0.0211039	0.0366826	0.0767947	0.0874126	0.0528571	0.077037	0.0708783	0.0587372	0.0520505	0.0421394	0.0533333	0.0770492	0.0769231	0.114173	0.0451505	0.066087	0.0624049	0.039823
11	No. of facilities reporting	7	7	7	8	8	8	11	11	11	11	11	11	11	11	11	11	11	11	11	11	11	11	11	11	11	11
N	No. of inborn neonates referred out in the last month	10	11	17	19	17	8	5	0	2	1	6	4	2	5	6	4	5	10	11	8	5	3	5	7	5	26
D	Total no. of live births in the last month	564	599	591	587	558	549	535	455	538	531	519	449	587	617	578	601	563	521	541	504	469	411	519	503	553	606
10	Proportion of inborn neonates referred out from total live births in the facility	0.0177305	0.0183639	0.0287648	0.032368	0.0304659	0.0145719	0.00934579	0	0.00371747	0.00188324	0.0115607	0.00890869	0.00340716	0.00810373	0.0103806	0.00665557	0.00888099	0.0191939	0.0203327	0.015873	0.010661	0.00729927	0.00963391	0.0139165	0.00904159	0.0429043
11	No. of facilities reporting	8	8	8	8	8	8	11	11	11	11	11	11	11	11	11	11	11	11	11	11	11	11	11	11	11	11
N	Number of still-births in the facility	4	11	9	10	8	7	5	4	13	12	9	3	10	17	17	10	4	15	12	9	6	10	1	3	12	10
D	Total number of births (live births + still births) in the facility	568	610	600	597	566	556	540	459	551	543	528	452	597	634	595	611	567	534	553	513	475	417	520	506	587	616
11	Proportion of still births among all births at the facility during the last month	0.00704225	0.0180328	0.015	0.0167504	0.0141343	0.0125899	0.00925926	0.0087146	0.0235935	0.0220994	0.0170455	0.00663717	0.0167504	0.0268139	0.0285714	0.0163666	0.00705467	0.0280899	0.0216998	0.0175439	0.0126316	0.0239808	0.00192308	0.00592885	0.0204429	0.0162338
11	No. of facilities reporting	8	8	8	8	8	8	11	11	11	11	11	11	11	11	11	11	11	11	11	11	11	11	11	11	11	11
N	No. of pregnant women having companion at the time of delivery	0	0	0	0	0	3	2	11	39	44	40	60	52	72	80	82	87	100	104	99	101	82	101	106	95	124
D	Total no. of vaginal deliveries observed	8	10	13	8	8	4	11	101	67	78	87	181	105	250	247	266	261	262	285	252	217	195	219	212	251	339
12	Percentage of women having a companion present during vaginal delivery	0	0	0	0	0	0.75	0.181818	0.108911	0.58209	0.564103	0.45977	0.331492	0.495238	0.288	0.323887	0.308271	0.333333	0.381679	0.364912	0.392857	0.465438	0.420513	0.461187	0.5	0.378486	0.365782
11	No. of facilities reporting	2	2	2	2	2	6	9	11	11	11	11	11	11	11	11	11	11	11	11	11	11	11	11	11	11	11
N	No .of pregnant women who were given a uterotonic within one minute of birth of baby	12	10	17	13	7	14	14	54	85	90	85	110	114	142	135	146	143	132	135	127	217	193	219	212	248	335
D	Total no. of vaginal deliveries observed/reviewed/C-section where only this is done	20	29	34	31	31	28	37	64	89	95	97	119	130	159	149	146	145	136	138	128	217	195	219	212	251	341
13	Proportion of vaginal deliveries for which uterotonic was administered within one minute of birth of baby	0.6	0.344828	0.5	0.419355	0.225806	0.5	0.378378	0.84375	0.955056	0.947368	0.876289	0.92437	0.876923	0.893082	0.90604	1	0.986207	0.970588	0.978261	0.992188	1	0.989744	1	1	0.988048	0.982405
11	No. of facilities reporting	4	4	4	4	4	7	10	11	11	11	11	11	11	11	11	11	11	11	11	11	11	11	11	11	11	11
N	No. of pregnant women who had PPH at time of delivery in the facility	0	1	0	0	0	1	5	2	1	1	3	1	2	5	2	5	8	8	7	6	10	1	3	2	5	3
D	Total number of in-hospital deliveries reviewed for PPH	325	276	262	265	218	204	97	101	97	100	221	201	251	291	268	284	567	487	505	461	471	412	419	492	513	615
14	Postpartum hemorrhage (PPH) rate among in-hospital deliveries	0	0.00362319	0	0	0	0.00490196	0.0515464	0.019802	0.0103093	0.01	0.0135747	0.00497512	0.00796813	0.0171821	0.00746269	0.0176056	0.0141093	0.0164271	0.0138614	0.0130152	0.0212314	0.00242718	0.0071599	0.00406504	0.00974659	0.00487805
11	No. of facilities reporting	8	8	8	8	8	8	11	11	11	11	11	11	11	11	11	11	11	11	11	11	11	11	11	11	11	11
N	No. of newborns who were assisted for breathing at birth	0	0	0	0	0	1	0	0	8	9	10	5	12	25	15	46	23	28	31	33	16	9	12	15	16	27
D	Total no. of newborns observed in the labour room	0	0	0	0	0	5	11	54	183	199	221	201	233	617	579	603	563	521	541	504	468	411	419	431	573	611
15	Proportion of newborns who were assisted for breathing out of total newborns reviewed	#N/A	#N/A	#N/A	#N/A	#N/A	0.2	0	0	0.0437158	0.0452261	0.0452489	0.0248756	0.0515021	0.0405186	0.0259067	0.0762852	0.0408526	0.0537428	0.0573013	0.0654762	0.034188	0.0218978	0.0286396	0.0348028	0.0279232	0.0441899
11	No. of facilities reporting	1	1	1	1	1	6	9	11	11	11	11	11	11	11	11	11	11	11	11	11	11	11	11	11	11	11
N	No. of newborns made dry and provided warmth immediately after birth	0	0	0	0	0	4	5	35	63	89	83	110	88	236	106	126	118	134	135	128	212	189	217	211	248	335
D	Total no. of newborns observed in the labour room	0	0	0	0	0	5	12	43	68	94	97	119	104	256	124	128	120	136	138	129	214	194	217	211	248	335
16	Proportion of newborns made dry and provided warmth immediately after birth out of total newborns observed	#N/A	#N/A	#N/A	#N/A	#N/A	0.8	0.416667	0.813953	0.926471	0.946809	0.85567	0.92437	0.846154	0.921875	0.854839	0.984375	0.983333	0.985294	0.978261	0.992248	0.990654	0.974227	1	1	1	1
11	No. of facilities reporting	1	1	1	1	1	6	9	11	11	11	11	11	11	11	11	11	11	11	11	11	11	11	11	11	11	11
N	No. of newborns provided sterile cutting and clamping of cord at birth						4	2	35	53	83	79	110	88	236	106	126	120	134	135	128	212	192	216	210	248	335
D	Total no. of newborns observed in the labour room						5	11	43	68	94	97	119	104	256	124	128	120	136	138	129	214	194	217	211	248	335
17	Proportion of newborns who were provided sterile cutting and clamping of cord out of total newborns reviewed	#VALUE!	#VALUE!	#VALUE!	#VALUE!	#VALUE!	0.8	0.181818	0.813953	0.779412	0.882979	0.814433	0.92437	0.846154	0.921875	0.854839	0.984375	1	0.985294	0.978261	0.992248	0.990654	0.989691	0.995392	0.995261	1	1
11	No. of facilities reporting						6	9	11	11	11	11	11	11	11	11	11	11	11	11	11	11	11	11	11	11	11
N	No. of newborns breastfed within one hour of birth	0	0	0	0	0	4	4	42	60	89	84	110	86	231	218	244	248	247	269	249	214	193	217	210	248	334
D	Total no. of newborns observed	0	0	0	0	0	6	11	54	68	94	97	119	104	256	242	256	260	262	274	253	214	194	217	211	248	335
18	Proportion of newborns breastfed within one hour of birth	#N/A	#N/A	#N/A	#N/A	#N/A	0.666667	0.363636	0.777778	0.882353	0.946809	0.865979	0.92437	0.826923	0.902344	0.900826	0.953125	0.953846	0.942748	0.981752	0.98419	1	0.994845	1	0.995261	1	0.997015
11	No. of facilities reporting	1	1	1	1	1	6	9	11	11	11	11	11	11	11	11	11	11	11	11	11	11	11	11	11	11	11
N	No. of newborns given injection of vitamin K at birth	0	0	0	0	0	5	7	48	63	90	87	112	91	241	114	128	120	136	138	129	214	193	217	210	248	334
D	Total no. of newborns observed	0	0	0	0	0	6	11	54	68	94	97	119	104	256	124	128	120	136	138	129	214	194	217	211	248	335
19	Proportion of newborns given injection of vitamin K at birth	#N/A	#N/A	#N/A	#N/A	#N/A	0.833333	0.636364	0.888889	0.926471	0.957447	0.896907	0.941176	0.875	0.941406	0.919355	1	1	1	1	1	1	0.994845	1	0.995261	1	0.997015
11	No. of facilities reporting	3	3	3	3	3	6	9	11	11	11	11	11	11	11	11	11	11	11	11	11	11	11	11	11	11	11
N	No. of times vitals (both BP and pulse) were checked within first 6 hours after delivery	13	14	17	12	11	8	15	18	35	34	57	62	83	67	97	158	91	102	132	93	207	261	266	407	382	474
D	Total no. of women whose records were reviewed	69	78	81	81	78	72	76	77	97	100	97	119	93	117	124	124	119	136	138	128	129	126	137	148	144	194
20	Average number of times vitals (both BP and pulse) checked and recorded within first 6 hours post partum	0.188406	0.179487	0.209877	0.148148	0.141026	0.111111	0.197368	0.233766	0.360825	0.34	0.587629	0.521008	0.892473	0.57265	0.782258	1.27419	0.764706	0.75	0.956522	0.726562	1.60465	2.07143	1.94161	2.75	2.65278	2.4433
11	No. of facilities reporting	8	8	8	8	8	8	11	11	11	11	11	11	11	11	11	11	11	11	11	11	11	11	11	11	11	11
N	No. of post-partum women who received counseling before discharge from the facility	5	4	11	8	6	3	6	4	9	27	46	60	54	45	69	88	106	144	195	241	353	335	367	362	478	504
D	Total no. of deliveries in the month	370	416	419	427	427	429	385	349	403	405	398	358	432	457	455	458	416	389	391	374	471	413	516	506	587	615
21	Percentage of post partum women who received counseling before discharge	0.0135135	0.00961538	0.026253	0.0187354	0.0140515	0.00699301	0.0155844	0.0114613	0.0223325	0.0666667	0.115578	0.167598	0.125	0.0984683	0.151648	0.19214	0.254808	0.37018	0.498721	0.644385	0.749469	0.811138	0.71124	0.715415	0.81431	0.819512
11	No. of facilities reporting	6	6	6	6	6	6	9	9	9	9	10	10	10	10	11	11	11	11	11	11	11	11	11	11	11	11
N	Number of in-born neonates who died at the facility before discharge	3	15	11	7	6	3	4	3	6	5	6	8	3	7	5	6	6	9	4	6	4	7	4	3	3	3
D	Total number of live-births in the facility in one month	564	599	591	587	559	549	535	455	538	531	519	449	587	617	578	601	563	521	541	504	469	411	519	503	573	611
22	Proportion of inborn neonatal deaths before discharge from the facility to total live births	0.00531915	0.0250417	0.0186125	0.011925	0.0107335	0.00546448	0.00747664	0.00659341	0.0111524	0.0094162	0.0115607	0.0178174	0.00511073	0.0113452	0.00865052	0.00998336	0.0106572	0.0172745	0.00739372	0.0119048	0.00852878	0.0170316	0.00770713	0.00596421	0.0052356	0.00490998
11	No. of facilities reporting	8	8	8	8	8	8	11	11	11	11	11	11	11	11	11	11	11	11	11	11	11	11	11	11	11	11
N	No. of delivered women who left the facility with PPIUCD	0	0	0	0	0	13	29	7	28	7	15	7	8	4	33	29	32	26	8	5	7	12	11	18	58	58
D	Total no. of women who delivered at the facility	564	603	590	597	570	558	533	458	549	538	522	449	593	631	589	607	567	532	547	512	471	412	516	506	587	615
23	Proportion of delivered women who left the health facility with PPIUCD	0	0	0	0	0	0.0232975	0.054409	0.0152838	0.0510018	0.0130112	0.0287356	0.0155902	0.0134907	0.00633914	0.0560272	0.0477759	0.0564374	0.0488722	0.0146252	0.00976562	0.014862	0.0291262	0.0213178	0.0355731	0.0988075	0.0943089
11	No. of facilities reporting	8	8	8	8	8	8	11	11	11	11	11	11	11	11	11	11	11	11	11	11	11	11	11	11	11	11
N	No. of delivered women who left the facility with post-partum sterilization	4	6	6	7	3	1	6	6	4	16	4	16	4	15	11	21	22	18	13	14	10	13	6	5	16	32
D	Total no. of women who delivered at the facility	564	603	590	597	570	558	533	458	549	538	522	449	593	631	589	607	567	532	547	512	471	412	516	506	587	615
24	Proportion of delivered women who left the health facility with post-partum sterilization	0.0070922	0.00995025	0.0101695	0.0117253	0.00526316	0.00179211	0.011257	0.0131004	0.00728597	0.0297398	0.00766284	0.0356347	0.00674536	0.0237718	0.0186757	0.0345964	0.0388007	0.0338346	0.023766	0.0273438	0.0212314	0.0315534	0.0116279	0.00988142	0.0272572	0.0520325
11	No. of facilities reporting	8	8	8	8	8	8	11	11	11	11	11	11	11	11	11	11	11	11	11	11	11	11	11	11	11	11
N	No. of pregnant women for whom Partograph was filled	0	0	0	0	0	0	0	0	0	2	2	4	2	7	9	11	8	5	4	2	6	8	9	14	13	31
D	Total no. of women admitted in labor in the last month	11	13	17	11	12	7	8	5	10	5	9	12	24	24	22	31	15	18	14	11	13	21	13	23	20	43
25	Proportion of pregnant women for whom partograph was filled	0	0	0	0	0	0	0	0	0	0.4	0.222222	0.333333	0.0833333	0.291667	0.409091	0.354839	0.533333	0.277778	0.285714	0.181818	0.461538	0.380952	0.692308	0.608696	0.65	0.72093
3	No. of facilities reporting	2	2	2	2	2	2	2	2	2	2	2	2	2	3	3	3	3	3	3	3	3	3	3	3	3	3
N	No. of pregnant women who were identified as high risk by use of partograph	0	0	0	0	0	0	0	0	0	0	0	0	0	0	0	0	0	0	0	0	1	0	0	0	0	2
D	No. of pregnant women for whom Partograph was filled	0	0	0	0	0	0	0	0	0	2	2	4	2	7	9	11	8	5	4	2	6	8	9	14	13	31
26	Proportion of pregnant women identified as high risk by use of partograph	#N/A	#N/A	#N/A	#N/A	#N/A	#N/A	#N/A	#N/A	#N/A	0	0	0	0	0	0	0	0	0	0	0	0.166667	0	0	0	0	0.0645161
3	No. of facilities reporting	2	2	2	2	2	2	2	2	2	2	2	2	2	3	3	3	3	3	3	3	3	3	3	3	3	3
N	No. of high risk women identified by use of partograph who were managed at the facility or referred out	0	0	0	0	0	0	0	0	0	0	0	0	0	0	0	0	0	0	0	0	1	0	0	0	0	2
D	No. of high risk women identified by use of partograph	0	0	0	0	0	0	0	0	0	0	0	0	0	0	0	0	0	0	0	0	1	0	0	0	0	2
27	Proportion of high risk women managed or referred out by using partograph	#N/A	#N/A	#N/A	#N/A	#N/A	#N/A	#N/A	#N/A	#N/A	#N/A	#N/A	#N/A	#N/A	#N/A	#N/A	#N/A	#N/A	#N/A	#N/A	#N/A	1	#N/A	#N/A	#N/A	#N/A	1
3	No. of facilities reporting	2	2	2	2	2	2	2	2	2	2	2	2	2	3	3	3	3	3	3	3	3	3	3	3	3	3
N	Numerator28
D	Denominator28
28	Indicator28	#VALUE!	#VALUE!	#VALUE!	#VALUE!	#VALUE!	#VALUE!	#VALUE!	#VALUE!	#VALUE!	#VALUE!	#VALUE!	#VALUE!	#VALUE!	#VALUE!	#VALUE!	#VALUE!	#VALUE!	#VALUE!	#VALUE!	#VALUE!	#VALUE!	#VALUE!	#VALUE!	#VALUE!
0	No. of facilities reporting
N	Numerator29
D	Denominator29
29	Indicator29	#VALUE!	#VALUE!	#VALUE!	#VALUE!	#VALUE!	#VALUE!	#VALUE!	#VALUE!	#VALUE!	#VALUE!	#VALUE!	#VALUE!	#VALUE!	#VALUE!	#VALUE!	#VALUE!	#VALUE!	#VALUE!	#VALUE!	#VALUE!	#VALUE!	#VALUE!	#VALUE!	#VALUE!
0	No. of facilities reporting
N	Numerator30
D	Denominator30
30	Indicator30	#VALUE!	#VALUE!	#VALUE!	#VALUE!	#VALUE!	#VALUE!	#VALUE!	#VALUE!	#VALUE!	#VALUE!	#VALUE!	#VALUE!	#VALUE!	#VALUE!	#VALUE!	#VALUE!	#VALUE!	#VALUE!	#VALUE!	#VALUE!	#VALUE!	#VALUE!	#VALUE!	#VALUE!
0	No. of facilities reporting
	CHARTS			Chart 1: For indicators ranging from 0% to 100%												Chart 2: For indicators with small percentage values
1	Select indicator for chart 1 ↓↓										Select indicator for chart 2 ↓↓
Right click and select "Reset Style to Match" to reset Charts ↓↓	Reset Charts										1	Reset Charts
		2013-07-01	2015-08-01			2013-07-01	2015-08-01			2013-07-01	2015-08-01			2013-07-01	2015-08-01
		Proportion of ANCs during which BP of pregnant woman was >130mm Hg systolic or >90mm Hg diastolic in 18 facilities in Himachal Pradesh, July, 2013 – August, 2015				Proportion of ANCs during which BP of pregnant woman was >130mm Hg systolic or >90mm Hg diastolic in 18 facilities in Himachal Pradesh, July, 2013 – August, 2015				Proportion of women receiving uterotonic w/in 1 minute of delivery and proportion of postpartum hemmorhage in Himachal Pradesh, July, 2013 – August, 2015				Average number of times vitals (both BP and pulse) checked and recorded within first 6 hours post partum in Himachal Pradesh, July, 2013 – August, 2015
		Total no. of ANCs reviewed				Total no. of ANCs reviewed				Number of vaginal deliveries				Total no. of women whose records were reviewed
	CHART DATA
	This section reformats the data above for the charts, and for aggregation. Do not delete this section.	Proportion of ANCs during which BP of pregnant woman was >130mm Hg systolic or >90mm Hg diastolic				Proportion of ANCs during which haemoglobin of pregnant woman was checked & documented				Proportion of ANCs during which history was taken (obstetric history, h/o past illnesses & presenting complaints) to rule out high risk pregnancy				Proportion of ANCs during which counseling about nutrition, family planning , breast feeding was provided & documented				Proportion of mothers who received 100 IFA tablets (to total ANC registered)				Proportion of mothers who got at least one TT injection (to total ANC registered)				Proportion of pregnant women with whose haemoglobin increased by >=2 gms between initial & last antenatal haemoglobin check				Proportion of antenatal cases referred out from total new ANCs registered at the facility				Proportion of total cases referred out from women admitted in labor at facility				Proportion of inborn neonates referred out from total live births in the facility				Proportion of still births among all births at the facility during the last month				Percentage of women having a companion present during vaginal delivery
		Date	Numerator1	Denominator1	Indicator1	Date	Numerator2	Denominator2	Indicator2	Date	Numerator3	Denominator3	Indicator3	Date	Numerator4	Denominator4	Indicator4	Date	Numerator5	Denominator5	Indicator5	Date	Numerator6	Denominator6	Indicator6	Date	Numerator7	Denominator7	Indicator7	Date	Numerator8	Denominator8	Indicator8	Date	Numerator9	Denominator9	Indicator9	Date	Numerator10	Denominator10	Indicator10	Date	Numerator11	Denominator11	Indicator11	Date	Numerator12	Denominator12	Indicator12
1		2013-07-01	0	526	0	2013-07-01	248	526	0.471483	2013-07-01	0	526	0	2013-07-01	0	526	0	2013-07-01	192	143	1.34266	2013-07-01	150	153	0.980392	2013-07-01	0	288	0	2013-07-01	0	153	0	2013-07-01	22	594	0.037037	2013-07-01	10	564	0.0177305	2013-07-01	4	568	0.00704225	2013-07-01	0	8	0
2		2013-08-01	0	559	0	2013-08-01	153	559	0.273703	2013-08-01	0	559	0	2013-08-01	0	559	0	2013-08-01	185	181	1.0221	2013-08-01	161	191	0.842932	2013-08-01	0	362	0	2013-08-01	0	177	0	2013-08-01	46	685	0.0671533	2013-08-01	11	599	0.0183639	2013-08-01	11	610	0.0180328	2013-08-01	0	10	0
3		2013-09-01	2	499	0.00400802	2013-09-01	147	499	0.294589	2013-09-01	0	499	0	2013-09-01	0	499	0	2013-09-01	112	151	0.741722	2013-09-01	153	171	0.894737	2013-09-01	0	341	0	2013-09-01	0	166	0	2013-09-01	28	643	0.0435459	2013-09-01	17	591	0.0287648	2013-09-01	9	600	0.015	2013-09-01	0	13	0
4		2013-10-01	0	545	0	2013-10-01	199	545	0.365138	2013-10-01	0	545	0	2013-10-01	0	545	0	2013-10-01	121	170	0.711765	2013-10-01	156	185	0.843243	2013-10-01	0	272	0	2013-10-01	0	185	0	2013-10-01	41	664	0.061747	2013-10-01	19	587	0.032368	2013-10-01	10	597	0.0167504	2013-10-01	0	8	0
5		2013-11-01	1	474	0.0021097	2013-11-01	170	474	0.35865	2013-11-01	5	474	0.0105485	2013-11-01	0	474	0	2013-11-01	127	135	0.940741	2013-11-01	170	149	1.14094	2013-11-01	0	217	0	2013-11-01	5	151	0.0331126	2013-11-01	33	595	0.0554622	2013-11-01	17	558	0.0304659	2013-11-01	8	566	0.0141343	2013-11-01	0	8	0
6		2013-12-01	2	478	0.0041841	2013-12-01	217	478	0.453975	2013-12-01	7	478	0.0146444	2013-12-01	0	478	0	2013-12-01	105	138	0.76087	2013-12-01	152	146	1.0411	2013-12-01	0	234	0	2013-12-01	7	149	0.0469799	2013-12-01	32	614	0.0521173	2013-12-01	8	549	0.0145719	2013-12-01	7	556	0.0125899	2013-12-01	3	4	0.75
7		2014-01-01	3	572	0.00524476	2014-01-01	510	648	0.787037	2014-01-01	1	648	0.00154321	2014-01-01	1	652	0.00153374	2014-01-01	104	183	0.568306	2014-01-01	232	185	1.25405	2014-01-01	0	241	0	2014-01-01	3	172	0.0174419	2014-01-01	29	599	0.048414	2014-01-01	5	535	0.00934579	2014-01-01	5	540	0.00925926	2014-01-01	2	11	0.181818
8		2014-02-01	4	476	0.00840336	2014-02-01	423	476	0.888655	2014-02-01	235	477	0.492662	2014-02-01	23	481	0.047817	2014-02-01	62	115	0.53913	2014-02-01	105	119	0.882353	2014-02-01	4	293	0.0136519	2014-02-01	4	112	0.0357143	2014-02-01	36	522	0.0689655	2014-02-01	0	455	0	2014-02-01	4	459	0.0087146	2014-02-01	11	101	0.108911
9		2014-03-01	11	546	0.0201465	2014-03-01	465	546	0.851648	2014-03-01	340	546	0.622711	2014-03-01	38	544	0.0698529	2014-03-01	114	128	0.890625	2014-03-01	124	140	0.885714	2014-03-01	0	205	0	2014-03-01	8	131	0.0610687	2014-03-01	13	616	0.0211039	2014-03-01	2	538	0.00371747	2014-03-01	13	551	0.0235935	2014-03-01	39	67	0.58209
10		2014-04-01	9	523	0.0172084	2014-04-01	485	525	0.92381	2014-04-01	439	449	0.977728	2014-04-01	87	457	0.190372	2014-04-01	142	157	0.904459	2014-04-01	166	166	1	2014-04-01	1	132	0.00757576	2014-04-01	5	149	0.033557	2014-04-01	23	627	0.0366826	2014-04-01	1	531	0.00188324	2014-04-01	12	543	0.0220994	2014-04-01	44	78	0.564103
11		2014-05-01	3	594	0.00505051	2014-05-01	590	598	0.986622	2014-05-01	524	526	0.996198	2014-05-01	227	537	0.422719	2014-05-01	102	130	0.784615	2014-05-01	155	158	0.981013	2014-05-01	2	221	0.00904977	2014-05-01	7	232	0.0301724	2014-05-01	46	599	0.0767947	2014-05-01	6	519	0.0115607	2014-05-01	9	528	0.0170455	2014-05-01	40	87	0.45977
12		2014-06-01	2	605	0.00330579	2014-06-01	596	610	0.977049	2014-06-01	501	506	0.990119	2014-06-01	260	512	0.507812	2014-06-01	373	399	0.934837	2014-06-01	146	152	0.960526	2014-06-01	1	238	0.00420168	2014-06-01	16	258	0.0620155	2014-06-01	50	572	0.0874126	2014-06-01	4	449	0.00890869	2014-06-01	3	452	0.00663717	2014-06-01	60	181	0.331492
13		2014-07-01	4	755	0.00529801	2014-07-01	744	755	0.98543	2014-07-01	641	649	0.987673	2014-07-01	296	660	0.448485	2014-07-01	473	514	0.920233	2014-07-01	154	158	0.974684	2014-07-01	1	261	0.00383142	2014-07-01	8	269	0.0297398	2014-07-01	37	700	0.0528571	2014-07-01	2	587	0.00340716	2014-07-01	10	597	0.0167504	2014-07-01	52	105	0.495238
14		2014-08-01	4	589	0.00679117	2014-08-01	579	593	0.976391	2014-08-01	569	578	0.984429	2014-08-01	297	593	0.500843	2014-08-01	156	181	0.861878	2014-08-01	154	158	0.974684	2014-08-01	3	287	0.010453	2014-08-01	11	190	0.0578947	2014-08-01	52	675	0.077037	2014-08-01	5	617	0.00810373	2014-08-01	17	634	0.0268139	2014-08-01	72	250	0.288
15		2014-09-01	2	522	0.00383142	2014-09-01	517	526	0.98289	2014-09-01	516	523	0.986616	2014-09-01	382	536	0.712687	2014-09-01	156	186	0.83871	2014-09-01	140	142	0.985915	2014-09-01	1	185	0.00540541	2014-09-01	14	252	0.0555556	2014-09-01	46	649	0.0708783	2014-09-01	6	578	0.0103806	2014-09-01	17	595	0.0285714	2014-09-01	80	247	0.323887
16		2014-10-01	4	469	0.00852878	2014-10-01	466	474	0.983122	2014-10-01	468	474	0.987342	2014-10-01	388	484	0.801653	2014-10-01	134	163	0.822086	2014-10-01	149	149	1	2014-10-01	2	89	0.0224719	2014-10-01	8	210	0.0380952	2014-10-01	40	681	0.0587372	2014-10-01	4	601	0.00665557	2014-10-01	10	611	0.0163666	2014-10-01	82	266	0.308271
17		2014-11-01	7	526	0.013308	2014-11-01	487	495	0.983838	2014-11-01	494	495	0.99798	2014-11-01	385	494	0.779352	2014-11-01	158	183	0.863388	2014-11-01	126	128	0.984375	2014-11-01	0	128	0	2014-11-01	4	186	0.0215054	2014-11-01	33	634	0.0520505	2014-11-01	5	563	0.00888099	2014-11-01	4	567	0.00705467	2014-11-01	87	261	0.333333
18		2014-12-01	5	489	0.0102249	2014-12-01	458	465	0.984946	2014-12-01	460	465	0.989247	2014-12-01	414	465	0.890323	2014-12-01	143	165	0.866667	2014-12-01	138	138	1	2014-12-01	1	151	0.00662252	2014-12-01	7	200	0.035	2014-12-01	26	617	0.0421394	2014-12-01	10	521	0.0191939	2014-12-01	15	534	0.0280899	2014-12-01	100	262	0.381679
19		2015-01-01	6	583	0.0102916	2015-01-01	579	589	0.983022	2015-01-01	576	589	0.977929	2015-01-01	501	583	0.859348	2015-01-01	153	163	0.93865	2015-01-01	135	140	0.964286	2015-01-01	3	140	0.0214286	2015-01-01	8	201	0.039801	2015-01-01	32	600	0.0533333	2015-01-01	11	541	0.0203327	2015-01-01	12	553	0.0216998	2015-01-01	104	285	0.364912
20		2015-02-01	3	539	0.00556586	2015-02-01	532	540	0.985185	2015-02-01	526	540	0.974074	2015-02-01	485	538	0.901487	2015-02-01	152	161	0.944099	2015-02-01	118	122	0.967213	2015-02-01	0	122	0	2015-02-01	10	218	0.0458716	2015-02-01	47	610	0.0770492	2015-02-01	8	504	0.015873	2015-02-01	9	513	0.0175439	2015-02-01	99	252	0.392857
21		2015-03-01	4	535	0.00747664	2015-03-01	533	539	0.988868	2015-03-01	528	539	0.979592	2015-03-01	508	532	0.954887	2015-03-01	124	131	0.946565	2015-03-01	129	132	0.977273	2015-03-01	0	128	0	2015-03-01	3	214	0.0140187	2015-03-01	43	559	0.0769231	2015-03-01	5	469	0.010661	2015-03-01	6	475	0.0126316	2015-03-01	101	217	0.465438
22		2015-04-01	4	566	0.00706714	2015-04-01	622	626	0.99361	2015-04-01	597	626	0.953674	2015-04-01	585	626	0.934505	2015-04-01	129	135	0.955556	2015-04-01	142	150	0.946667	2015-04-01	1	125	0.008	2015-04-01	8	229	0.0349345	2015-04-01	58	508	0.114173	2015-04-01	3	411	0.00729927	2015-04-01	10	417	0.0239808	2015-04-01	82	195	0.420513
23		2015-05-01	3	507	0.00591716	2015-05-01	491	507	0.968442	2015-05-01	496	507	0.978304	2015-05-01	474	506	0.936759	2015-05-01	398	436	0.912844	2015-05-01	127	132	0.962121	2015-05-01	0	94	0	2015-05-01	2	132	0.0151515	2015-05-01	27	598	0.0451505	2015-05-01	5	519	0.00963391	2015-05-01	1	520	0.00192308	2015-05-01	101	219	0.461187
24		2015-06-01	7	602	0.0116279	2015-06-01	597	608	0.981908	2015-06-01	590	608	0.970395	2015-06-01	574	607	0.945634	2015-06-01	430	463	0.928726	2015-06-01	160	165	0.969697	2015-06-01	3	138	0.0217391	2015-06-01	9	165	0.0545455	2015-06-01	38	575	0.066087	2015-06-01	7	503	0.0139165	2015-06-01	3	506	0.00592885	2015-06-01	106	212	0.5
25		2015-07-01	3	585	0.00512821	2015-07-01	550	560	0.982143	2015-07-01	546	560	0.975	2015-07-01	523	555	0.942342	2015-07-01	496	519	0.955684	2015-07-01	146	150	0.973333	2015-07-01	2	142	0.0140845	2015-07-01	7	244	0.0286885	2015-07-01	41	657	0.0624049	2015-07-01	5	553	0.00904159	2015-07-01	12	587	0.0204429	2015-07-01	95	251	0.378486
26		2015-08-01	12	573	0.0209424	2015-08-01	565	573	0.986038	2015-08-01	564	573	0.984293	2015-08-01	541	572	0.945804	2015-08-01	439	480	0.914583	2015-08-01	159	159	1	2015-08-01	2	153	0.0130719	2015-08-01	7	251	0.0278884	2015-08-01	27	678	0.039823	2015-08-01	26	606	0.0429043	2015-08-01	10	616	0.0162338	2015-08-01	124	339	0.365782
27		#N/A			#N/A	#N/A			#N/A	#N/A			#N/A	#N/A			#N/A	#N/A			#N/A	#N/A			#N/A	#N/A			#N/A	#N/A			#N/A	#N/A			#N/A	#N/A			#N/A	#N/A			#N/A	#N/A			#N/A
28		#N/A			#N/A	#N/A			#N/A	#N/A			#N/A	#N/A			#N/A	#N/A			#N/A	#N/A			#N/A	#N/A			#N/A	#N/A			#N/A	#N/A			#N/A	#N/A			#N/A	#N/A			#N/A	#N/A			#N/A
29		#N/A			#N/A	#N/A			#N/A	#N/A			#N/A	#N/A			#N/A	#N/A			#N/A	#N/A			#N/A	#N/A			#N/A	#N/A			#N/A	#N/A			#N/A	#N/A			#N/A	#N/A			#N/A	#N/A			#N/A
30		#N/A			#N/A	#N/A			#N/A	#N/A			#N/A	#N/A			#N/A	#N/A			#N/A	#N/A			#N/A	#N/A			#N/A	#N/A			#N/A	#N/A			#N/A	#N/A			#N/A	#N/A			#N/A	#N/A			#N/A
		#N/A			#N/A	#N/A			#N/A	#N/A			#N/A	#N/A			#N/A	#N/A			#N/A	#N/A			#N/A	#N/A			#N/A	#N/A			#N/A	#N/A			#N/A	#N/A			#N/A	#N/A			#N/A	#N/A			#N/A
		#N/A			#N/A	#N/A			#N/A	#N/A			#N/A	#N/A			#N/A	#N/A			#N/A	#N/A			#N/A	#N/A			#N/A	#N/A			#N/A	#N/A			#N/A	#N/A			#N/A	#N/A			#N/A	#N/A			#N/A
		#N/A			#N/A	#N/A			#N/A	#N/A			#N/A	#N/A			#N/A	#N/A			#N/A	#N/A			#N/A	#N/A			#N/A	#N/A			#N/A	#N/A			#N/A	#N/A			#N/A	#N/A			#N/A	#N/A			#N/A
		#N/A			#N/A	#N/A			#N/A	#N/A			#N/A	#N/A			#N/A	#N/A			#N/A	#N/A			#N/A	#N/A			#N/A	#N/A			#N/A	#N/A			#N/A	#N/A			#N/A	#N/A			#N/A	#N/A			#N/A
		#N/A			#N/A	#N/A			#N/A	#N/A			#N/A	#N/A			#N/A	#N/A			#N/A	#N/A			#N/A	#N/A			#N/A	#N/A			#N/A	#N/A			#N/A	#N/A			#N/A	#N/A			#N/A	#N/A			#N/A
		#N/A			#N/A	#N/A			#N/A	#N/A			#N/A	#N/A			#N/A	#N/A			#N/A	#N/A			#N/A	#N/A			#N/A	#N/A			#N/A	#N/A			#N/A	#N/A			#N/A	#N/A			#N/A	#N/A			#N/A
		#N/A			#N/A	#N/A			#N/A	#N/A			#N/A	#N/A			#N/A	#N/A			#N/A	#N/A			#N/A	#N/A			#N/A	#N/A			#N/A	#N/A			#N/A	#N/A			#N/A	#N/A			#N/A	#N/A			#N/A
		#N/A			#N/A	#N/A			#N/A	#N/A			#N/A	#N/A			#N/A	#N/A			#N/A	#N/A			#N/A	#N/A			#N/A	#N/A			#N/A	#N/A			#N/A	#N/A			#N/A	#N/A			#N/A	#N/A			#N/A
		#N/A			#N/A	#N/A			#N/A	#N/A			#N/A	#N/A			#N/A	#N/A			#N/A	#N/A			#N/A	#N/A			#N/A	#N/A			#N/A	#N/A			#N/A	#N/A			#N/A	#N/A			#N/A	#N/A			#N/A
		#N/A			#N/A	#N/A			#N/A	#N/A			#N/A	#N/A			#N/A	#N/A			#N/A	#N/A			#N/A	#N/A			#N/A	#N/A			#N/A	#N/A			#N/A	#N/A			#N/A	#N/A			#N/A	#N/A			#N/A
		#N/A			#N/A	#N/A			#N/A	#N/A			#N/A	#N/A			#N/A	#N/A			#N/A	#N/A			#N/A	#N/A			#N/A	#N/A			#N/A	#N/A			#N/A	#N/A			#N/A	#N/A			#N/A	#N/A			#N/A
		#N/A			#N/A	#N/A			#N/A	#N/A			#N/A	#N/A			#N/A	#N/A			#N/A	#N/A			#N/A	#N/A			#N/A	#N/A			#N/A	#N/A			#N/A	#N/A			#N/A	#N/A			#N/A	#N/A			#N/A
		#N/A			#N/A	#N/A			#N/A	#N/A			#N/A	#N/A			#N/A	#N/A			#N/A	#N/A			#N/A	#N/A			#N/A	#N/A			#N/A	#N/A			#N/A	#N/A			#N/A	#N/A			#N/A	#N/A			#N/A
		#N/A			#N/A	#N/A			#N/A	#N/A			#N/A	#N/A			#N/A	#N/A			#N/A	#N/A			#N/A	#N/A			#N/A	#N/A			#N/A	#N/A			#N/A	#N/A			#N/A	#N/A			#N/A	#N/A			#N/A
		#N/A			#N/A	#N/A			#N/A	#N/A			#N/A	#N/A			#N/A	#N/A			#N/A	#N/A			#N/A	#N/A			#N/A	#N/A			#N/A	#N/A			#N/A	#N/A			#N/A	#N/A			#N/A	#N/A			#N/A
		#N/A			#N/A	#N/A			#N/A	#N/A			#N/A	#N/A			#N/A	#N/A			#N/A	#N/A			#N/A	#N/A			#N/A	#N/A			#N/A	#N/A			#N/A	#N/A			#N/A	#N/A			#N/A	#N/A			#N/A
		#N/A			#N/A	#N/A			#N/A	#N/A			#N/A	#N/A			#N/A	#N/A			#N/A	#N/A			#N/A	#N/A			#N/A	#N/A			#N/A	#N/A			#N/A	#N/A			#N/A	#N/A			#N/A	#N/A			#N/A
[truncated: 80 more columns]

## Sheet: Jharkhand
	Jharkhand	2013-07-01	2013-08-01	2013-09-01	2013-10-01	2013-11-01	2013-12-01	2014-01-01	2014-02-01	2014-03-01	2014-04-01	2014-05-01	2014-06-01	2014-07-01	2014-08-01	2014-09-01	2014-10-01	2014-11-01	2014-12-01	2015-01-01	2015-02-01	2015-03-01	2015-04-01	2015-05-01	2015-06-01	2015-07-01	2015-08-01	2015-09-01	2015-10-01	2015-11-01	2015-12-01	2016-01-01	2016-02-01	2016-03-01	2016-04-01	2016-05-01	2016-06-01	2016-07-01	2016-08-01	2016-09-01	2016-10-01	2016-11-01	2016-12-01	2017-01-01
N	No. of ANCs during which BP of pregnant woman was >140mm Hg systolic or >90mm Hg diastolic	0	0	0	0	0	0	4	3	6	3	6	8	17	15	14	17	12	19	38	54	43	49	29	26	39	32
D	Total no. of ANCs reviewed	521	314	232	115	118	221	243	228	216	224	435	453	562	546	630	501	500	545	991	1110	1228	1190	1029	1122	1332	1518
1	Proportion of ANCs during which BP of pregnant woman was >130mm Hg systolic or >90mm Hg diastolic	0	0	0	0	0	0	0.0164609	0.0131579	0.0277778	0.0133929	0.0137931	0.01766	0.0302491	0.0274725	0.0222222	0.0339321	0.024	0.0348624	0.0383451	0.0486486	0.0350163	0.0411765	0.0281827	0.0231729	0.0292793	0.0210804
16	No. of facilities reporting	5	5	5	5	6	11	15	16	16	16	12	12	9	12	12	12	12	12	12	12	12	12	12	12	12	12
N	No. of ANCs for which haemoglobin was checked & documented	0	0	0	0	0	20	84	100	97	131	247	296	49	40	54	37	59	53	33	84	122	82	117	86	94	90
D	Total no. of ANCs reviewed	521	314	232	115	118	221	243	228	216	239	435	453	65	42	68	46	75	54	42	94	139	110	133	125	101	110
2	Proportion of ANCs during which haemoglobin of pregnant woman was checked & documented	0	0	0	0	0	0.0904977	0.345679	0.438596	0.449074	0.548117	0.567816	0.653422	0.753846	0.952381	0.794118	0.804348	0.786667	0.981481	0.785714	0.893617	0.877698	0.745455	0.879699	0.688	0.930693	0.818182
16	No. of facilities reporting	5	5	5	5	6	11	15	16	16	16	12	12	2	2	2	2	2	2	2	2	2	2	2	2	2	2
N	No. of ANCs for which documented history was taken to rule out high risk pregnancy	0	0	0	0	0	0	91	51	58	67	229	270	56	37	64	44	69	50	38	84	115	106	117	111	74	87
D	Total no. of ANCs reviewed	521	314	232	115	116	166	193	188	174	199	435	453	65	42	68	46	75	54	42	94	139	110	133	125	101	110
3	Proportion of ANCs during which history was taken (obstetric history, h/o past illnesses & presenting complaints) to rule out high risk pregnancy	0	0	0	0	0	0	0.471503	0.271277	0.333333	0.336683	0.526437	0.596026	0.861538	0.880952	0.941176	0.956522	0.92	0.925926	0.904762	0.893617	0.827338	0.963636	0.879699	0.888	0.732673	0.790909
15	No. of facilities reporting	5	5	5	5	5	10	14	15	15	15	12	12	2	2	2	2	2	2	2	2	2	2	2	2	2	2
N	No. of ANCs for which counseling about nutrition, family planning, breastfeeding was provided & documented	0	0	0	0	0	50	107	100	102	117	376	421	55	40	66	44	69	51	38	84	115	106	117	111	74	87
D	Total no. of ANCs reviewed	521	314	232	115	116	166	193	188	174	184	430	453	65	42	68	46	75	54	42	87	139	110	133	125	101	110
4	Proportion of ANCs during which counseling about nutrition, family planning , breast feeding was provided & documented	0	0	0	0	0	0.301205	0.554404	0.531915	0.586207	0.63587	0.874419	0.92936	0.846154	0.952381	0.970588	0.956522	0.92	0.944444	0.904762	0.965517	0.827338	0.963636	0.879699	0.888	0.732673	0.790909
15	No. of facilities reporting	5	5	5	5	5	10	14	15	15	15	12	12	2	2	2	2	2	2	2	2	2	2	2	2	2	2
N	No. of pregnant women receiving 100 IFA tablets	196	246	402	379	688	646	634	690	608	288	241	356	11	104	103	89	79	100	61	63	69	134	127	76	97	98
D	Total no. of pregnant women registered in the month	1389	1239	1634	1530	1488	1279	1468	1387	1547	1525	1674	1474	257	244	233	213	217	217	172	127	180	136	179	180	197	161
5	Proportion of mothers who received 100 IFA tablets (to total ANC registered)	0.141109	0.198547	0.246022	0.247712	0.462366	0.505082	0.43188	0.497477	0.393019	0.188852	0.143967	0.24152	0.0428016	0.42623	0.44206	0.41784	0.364055	0.460829	0.354651	0.496063	0.383333	0.985294	0.709497	0.422222	0.492386	0.608696
20	No. of facilities reporting	20	20	19	19	20	20	20	20	20	20	15	13	2	2	2	2	2	2	2	2	2	2	2	2	2	2
N	No of pregnant women receiving TT1 or TT booster	521	558	566	567	547	565	568	537	826	372	354	327	14	13	20	12	18	18	19	36	53	25	36	30	22	21
D	Total no. of ANC registered in the month	1035	923	1155	1012	996	1019	954	956	1153	1010	985	1226	19	15	23	14	21	24	26	41	54	27	48	37	24	22
6	Proportion of mothers who got at least one TT injection (to total ANC registered)	0.503382	0.60455	0.490043	0.560277	0.549197	0.554465	0.595388	0.561715	0.716392	0.368317	0.359391	0.266721	0.736842	0.866667	0.869565	0.857143	0.857143	0.75	0.730769	0.878049	0.981481	0.925926	0.75	0.810811	0.916667	0.954545
20	No. of facilities reporting	20	20	18	18	20	20	20	20	20	20	15	13	2	2	2	2	2	2	2	2	2	2	2	2	2	2
N	No. of pregnant women whose Hb increased by >=2 gms between ANC-1 & ANC-3	0	0	0	0	0	0	0	0	0	0	0	0	0	2	3	1	0	0	0	0	0	1	1	0	0	0
D	Total no. of records of pregnant women reviewed (who had at least 3 ANCs and were given at least 100 IFA tablets)	15	15	10	10	10	55	164	144	139	103	93	102	12	12	12	12	12	9	13	10	16	12	12	7	5	3
7	Proportion of pregnant women with whose haemoglobin increased by >=2 gms between initial & last antenatal haemoglobin check	0	0	0	0	0	0	0	0	0	0	0	0	0	0.166667	0.25	0.0833333	0	0	0	0	0	0.0833333	0.0833333	0	0	0
15	No. of facilities reporting	2	2	1	1	2	7	15	15	15	11	10	10	1	1	1	1	1	1	1	1	1	1	1	1	1	1
N	No. of ANCs referred out in the last month	0	0	0	0	0	0	0	0	1	2	0	6	0	0	0	0	0	1	1	0	0	0	0	0	0	0
D	Total no. of new ANCs registered at the facility in the last month	822	628	829	676	769	719	924	950	1074	828	946	1075	21	15	23	14	21	24	22	41	54	27	48	37	24	22
8	Proportion of antenatal cases referred out from total new ANCs registered at the facility	0	0	0	0	0	0	0	0	0.000931099	0.00241546	0	0.0055814	0	0	0	0	0	0.0416667	0.0454545	0	0	0	0	0	0	0
20	No. of facilities reporting	20	20	19	19	20	20	20	20	20	20	15	14	2	2	2	2	2	2	2	2	2	2	2	2	2	2
N	No. of labor cases referred out in the last month	106	142	156	167	177	144	157	137	175	188	155	154	180	146	131	123	119	115	114	94	68	77	94	93	136	123
D	Total no. of women admitted in labor in the last month	3216	3645	3888	3701	3564	3196	2960	2851	3067	2953	3071	3161	3172	3441	3697	3789	3646	3059	2954	2783	2254	2283	2657	2930	3298	3605
9	Proportion of total cases referred out from women admitted in labor at facility	0.0329602	0.0389575	0.0401235	0.0451229	0.0496633	0.0450563	0.0530405	0.0480533	0.057059	0.0636641	0.0504722	0.0487188	0.0567465	0.0424295	0.0354341	0.0324624	0.0326385	0.037594	0.0385917	0.0337765	0.0301686	0.0337276	0.0353782	0.0317406	0.0412371	0.0341193
25	No. of facilities reporting	25	25	25	25	25	25	25	25	25	25	25	25	25	25	25	25	25	25	25	25	25	25	25	25	25	25
N	No. of inborn neonates referred out in the last month	31	30	37	34	35	18	12	16	36	36	44	53	52	53	41	56	31	18	23	14	23	30	26	27	34	35
D	Total no. of live births in the last month	2745	3182	3543	3354	3175	2777	2586	2425	2543	2508	2572	2451	2581	2836	3013	3113	3024	2526	2403	2215	1794	1770	2052	2275	2677	2830
10	Proportion of inborn neonates referred out from total live births in the facility	0.0112933	0.00942803	0.0104431	0.0101371	0.0110236	0.00648181	0.00464037	0.00659794	0.0141565	0.0143541	0.0171073	0.0216238	0.0201472	0.0186883	0.0136077	0.0179891	0.0102513	0.00712589	0.00957137	0.00632054	0.0128205	0.0169492	0.0126706	0.0118681	0.0127008	0.0123675
25	No. of facilities reporting	25	25	25	25	25	25	25	25	25	25	25	25	25	25	25	25	25	25	25	25	25	25	25	25	25	25
N	Number of still-births in the facility	87	88	100	81	83	66	70	86	71	68	79	60	66	79	79	89	81	68	67	61	45	61	48	33	42	31
D	Total number of births (live births + still births) in the facility	2832	3270	3643	3435	3258	2843	2656	2511	2614	2576	2651	2511	2647	2915	3092	3202	3105	2594	2470	2276	1839	1831	2100	1288	1482	1561
11	Proportion of still births among all births at the facility during the last month	0.0307203	0.0269113	0.0274499	0.0235808	0.0254758	0.0232149	0.0263554	0.0342493	0.0271614	0.0263975	0.0298001	0.0238949	0.0249339	0.0271012	0.0255498	0.0277951	0.026087	0.0262143	0.0271255	0.0268014	0.0244698	0.0333151	0.0228571	0.0256211	0.0283401	0.0198591
25	No. of facilities reporting	25	25	25	25	25	25	25	25	25	25	25	25	25	25	25	25	25	25	25	25	25	25	25	16	16	16
N	No. of pregnant women having companion at the time of delivery	143	157	154	173	201	48	69	65	75	85	49	49
D	Total no. of vaginal deliveries observed	149	159	160	173	203	121	111	114	128	97	49	49
12	Percentage of women having a companion present during vaginal delivery	0.959732	0.987421	0.9625	1	0.990148	0.396694	0.621622	0.570175	0.585938	0.876289	1	1	#VALUE!	#VALUE!	#VALUE!	#VALUE!	#VALUE!	#VALUE!	#VALUE!	#VALUE!	#VALUE!	#VALUE!	#VALUE!	#VALUE!	#VALUE!	#VALUE!
14	No. of facilities reporting	3	3	3	2	2	12	14	14	14	14	5	5
N	No .of pregnant women who were given a uterotonic within one minute of birth of baby	0	0	0	0	0	316	387	632	1088	1034	1187	1168	2518	2771	2974	3085	2974	2490	2353	2176	1771	1761	2002	2239	2652	2788
D	Total no. of vaginal deliveries observed/reviewed/C-section where only this is done	669	753	795	852	777	893	767	713	1157	1084	1243	1214	2634	2889	3064	3175	3088	2581	2457	2266	1832	1823	2085	2310	2734	2868
13	Proportion of vaginal deliveries for which uterotonic was administered within one minute of birth of baby	0	0	0	0	0	0.353863	0.504563	0.886396	0.940363	0.953875	0.954948	0.962109	0.955961	0.959155	0.970627	0.971654	0.963083	0.964742	0.957672	0.960282	0.966703	0.96599	0.960192	0.969264	0.970007	0.972106
25	No. of facilities reporting	10	10	10	10	10	19	23	25	25	25	25	25	25	25	25	25	25	25	25	25	25	25	25	25	25	25
N	No. of pregnant women who had PPH at time of delivery in the facility	20	30	41	40	56	52	32	47	29	32	28	17	20	25	20	25	21	22	22	25	14	28	21	13	15	22
D	Total number of in-hospital deliveries reviewed for PPH	2752	3207	3573	3356	3196	2767	2586	2486	2602	2565	2641	2501	2634	2904	3075	3175	3088	2581	2457	2267	1832	1823	2085	2310	2734	2868
14	Postpartum hemorrhage (PPH) rate among in-hospital deliveries	0.00726744	0.00935454	0.011475	0.011919	0.0175219	0.0187929	0.0123743	0.0189059	0.0111453	0.0124756	0.010602	0.00679728	0.00759301	0.00860882	0.00650407	0.00787402	0.00680052	0.00852383	0.00895401	0.0110278	0.00764192	0.0153593	0.0100719	0.00562771	0.00548647	0.00767085
25	No. of facilities reporting	22	22	22	22	22	22	23	25	25	25	25	25	25	25	25	25	25	25	25	25	25	25	25	25	25	25
N	No. of newborns who were assisted for breathing at birth	7	2	8	7	11	51	36	31	65	60	100	94	141	143	122	113	124	125	106	94	96	96	103	135	112	127
D	Total no. of newborns observed in the labour room	341	347	372	408	455	328	298	329	678	678	1611	1570	2581	2838	3013	3113	3024	2526	2403	2215	1794	1770	2052	2275	2677	2830
15	Proportion of newborns who were assisted for breathing out of total newborns reviewed	0.0205279	0.00576369	0.0215054	0.0171569	0.0241758	0.155488	0.120805	0.0942249	0.0958702	0.0884956	0.0620732	0.0598726	0.05463	0.0503876	0.0404912	0.0362994	0.0410053	0.0494854	0.0441115	0.0424379	0.0535117	0.0542373	0.0501949	0.0593407	0.0418379	0.0448763
25	No. of facilities reporting	8	8	8	8	8	17	22	25	25	25	25	25	25	25	25	25	25	25	25	25	25	25	25	25	25	25
N	No. of newborns made dry and provided warmth immediately after birth	0	0	0	0	0	82	335	513	677	717	1229	1210	1433	1577	1586	1529	1683	1545	1391	1278	1112	1023	1277	1342	1557	1633
D	Total no. of newborns observed in the labour room	341	347	372	408	455	651	748	694	762	743	1293	1239	1478	1599	1607	1557	1702	1566	1414	1300	1140	1030	1287	1349	1563	1637
16	Proportion of newborns made dry and provided warmth immediately after birth out of total newborns observed	0	0	0	0	0	0.12596	0.447861	0.739193	0.888451	0.965007	0.950503	0.976594	0.969553	0.986241	0.986932	0.982017	0.988837	0.98659	0.983734	0.983077	0.975439	0.993204	0.99223	0.994811	0.996161	0.997557
25	No. of facilities reporting	8	8	8	8	8	17	22	25	25	25	25	25	25	25	25	25	25	25	25	25	25	25	25	25	25	25
N	No. of newborns provided sterile cutting and clamping of cord at birth	0	0	0	0	0	61	327	538	689	722	1229	1210	1527	1744	1735	1503	1511	1367	1220	1243	1167	1071	1345	1377	1607	1670
D	Total no. of newborns observed in the labour room	342	350	374	411	455	651	749	694	755	743	1293	1239	1572	1766	1756	1748	1750	1606	1454	1328	1195	1079	1355	1384	1607	1670
17	Proportion of newborns who were provided sterile cutting and clamping of cord out of total newborns reviewed	0	0	0	0	0	0.093702	0.436582	0.775216	0.912583	0.971736	0.950503	0.976594	0.971374	0.987542	0.988041	0.85984	0.863429	0.851183	0.839065	0.935994	0.976569	0.992586	0.99262	0.994942	1	1
25	No. of facilities reporting	8	8	8	8	8	17	22	25	25	25	25	25	25	25	25	25	25	25	25	25	25	25	25	25	25	25
N	No. of newborns breastfed within one hour of birth	309	320	336	371	419	290	251	287	628	647	1077	1052	1939	2664	2764	2904	2798	2366	2249	2086	1658	1631	1915	2094	2500	2682
D	Total no. of newborns observed	341	347	372	408	455	328	292	317	677	678	1122	1124	2127	2836	3012	3113	3024	2526	2403	2215	1794	1770	2052	2275	2677	2830
18	Proportion of newborns breastfed within one hour of birth	0.906158	0.92219	0.903226	0.909314	0.920879	0.884146	0.859589	0.905363	0.927622	0.954277	0.959893	0.935943	0.911613	0.939351	0.917663	0.932862	0.925265	0.936659	0.935913	0.941761	0.924192	0.921469	0.933236	0.92044	0.933881	0.947703
25	No. of facilities reporting	8	8	8	8	8	17	22	25	25	25	25	25	25	25	25	25	25	25	25	25	25	25	25	25	25	25
N	No. of newborns given injection of vitamin K at birth	62	0	0	0	0	18	360	462	945	897	1478	1498	2478	2814	2970	2901	2915	2497	2391	2200	1783	1765	2045	2265	2664	2786
D	Total no. of newborns observed	341	347	372	408	455	651	749	694	1125	1063	1610	1565	2581	2836	3012	3113	3024	2526	2403	2215	1794	1770	2052	2275	2677	2830
19	Proportion of newborns given injection of vitamin K at birth	0.181818	0	0	0	0	0.0276498	0.480641	0.665706	0.84	0.843838	0.918012	0.957188	0.960093	0.992243	0.986056	0.931898	0.963955	0.988519	0.995006	0.993228	0.993868	0.997175	0.996589	0.995604	0.995144	0.984452
25	No. of facilities reporting	8	8	8	8	8	17	22	25	25	25	25	25	25	25	25	25	25	25	25	25	25	25	25	25	25	25
N	No. of times vitals (both BP and pulse) were checked within first 6 hours after delivery	148	159	157	182	210	29	126	154	207	358	1146	1761	1767	2592	2656	2609	2459	2300	2055	1955	1994	1795	2475	2732	2999	3315
D	Total no. of women whose records were reviewed	242	254	242	292	315	225	228	266	289	293	645	950	967	1304	1303	1248	1273	1166	1023	928	837	716	970	1017	1207	1248
20	Average number of times vitals (both BP and pulse) checked and recorded within first 6 hours post partum	0.61157	0.625984	0.64876	0.623288	0.666667	0.128889	0.552632	0.578947	0.716263	1.22184	1.77674	1.85368	1.8273	1.98773	2.03837	2.09054	1.93166	1.97256	2.0088	2.10668	2.38232	2.50698	2.55155	2.68633	2.48467	2.65625
24	No. of facilities reporting	7	7	7	7	7	16	20	24	24	24	24	24	24	24	24	24	24	24	24	24	24	24	24	24	24	24
N	No. of post-partum women who received counseling before discharge from the facility	312	346	208	220	391	286	363	1320	1222	1176	1484	1712	1920	2070	2239	2353	2285	1807	1748	1661	1350	1219	1562	1776	2120	2222
D	Total no. of deliveries in the month	2645	3083	3431	3204	3003	2621	2502	2346	2481	2368	2431	2265	2439	2686	2866	2967	2840	2346	2261	2110	1721	1652	1896	2156	2523	2681
21	Percentage of post partum women who received counseling before discharge	0.117958	0.112228	0.0606237	0.0686642	0.130203	0.109119	0.145084	0.56266	0.492543	0.496622	0.610448	0.75585	0.787208	0.770663	0.781228	0.793057	0.804577	0.770247	0.773109	0.787204	0.784428	0.737893	0.82384	0.823748	0.84027	0.828795
22	No. of facilities reporting	19	19	19	19	19	20	22	22	22	22	22	22	22	22	22	22	22	22	22	22	22	22	22	22	22	22
N	Number of in-born neonates who died at the facility before discharge	5	4	9	5	8	5	5	4	6	7	9	9	9	14	10	8	8	17	10	13	9	9	14	10	8	10
D	Total number of live-births in the facility in one month	2745	3182	3543	3354	3175	2777	2586	2425	2543	2508	2572	2451	2581	2836	3013	3113	3024	2526	2403	2215	1794	1770	2052	1256	1440	1530
22	Proportion of inborn neonatal deaths before discharge from the facility to total live births	0.00182149	0.00125707	0.00254022	0.00149076	0.00251969	0.0018005	0.00193349	0.00164948	0.00235942	0.00279107	0.00349922	0.00367197	0.00348702	0.00493653	0.00331895	0.00256987	0.0026455	0.00673001	0.00416146	0.00586907	0.00501672	0.00508475	0.00682261	0.00796178	0.00555556	0.00653595
25	No. of facilities reporting	25	25	25	25	25	25	25	25	25	25	25	25	25	25	25	25	25	25	25	25	25	25	25	16	16	16
N	No. of delivered women who left the facility with PPIUCD	85	82	83	88	110	131	159	125	158	197	267	409	345	340	271	196	210	169	187	228	273	205	231	223	238	289
D	Total no. of women who delivered at the facility	2817	3262	3627	3399	3243	2835	2643	2484	2595	2557	2613	2474	1791	1992	2121	2084	2066	1851	1687	1489	1235	1220	1422	1507	1791	1907
23	Proportion of delivered women who left the health facility with PPIUCD	0.0301739	0.025138	0.0228839	0.02589	0.0339192	0.0462081	0.0601589	0.0503221	0.0608863	0.0770434	0.102181	0.165319	0.19263	0.170683	0.12777	0.0940499	0.101646	0.091302	0.110848	0.153123	0.221053	0.168033	0.162447	0.147976	0.132887	0.151547
23	No. of facilities reporting	23	23	23	23	23	23	23	23	23	23	21	21	13	13	13	13	13	13	13	13	13	13	13	13	13	13
N	No. of delivered women who left the facility with post-partum sterilization	16	28	16	10	1	19	5	3	4	4	6	13	3	7	7	4	0	5	0	0	0	3	1	5	4	4
D	Total no. of women who delivered at the facility	2433	2885	3226	3024	2854	2489	2292	2193	2198	2209	2255	2111	1424	1640	1747	1664	1686	1483	1346	1165	929	843	1124	1193	1480	1558
24	Proportion of delivered women who left the health facility with post-partum sterilization	0.00657624	0.00970537	0.0049597	0.00330688	0.000350385	0.00763359	0.0021815	0.00136799	0.00181984	0.00181077	0.00266075	0.00615822	0.00210674	0.00426829	0.00400687	0.00240385	0	0.00337154	0	0	0	0.00355872	0.00088968	0.00419111	0.0027027	0.00256739
21	No. of facilities reporting	21	21	21	21	21	21	21	21	21	21	19	19	11	11	11	11	11	11	11	11	11	11	11	11	11	11
N	No. of pregnant women for whom Partograph was filled											361	477	724	946	961	888	941	808	760	829	739	803	907	956	1115	1317
D	Total no. of women admitted in labor in the last month											1582	1572	1924	2717	2852	2934	2715	2337	2293	2142	1785	1934	2168	2409	2705	2881
25	Proportion of pregnant women for whom partograph was filled	#VALUE!	#VALUE!	#VALUE!	#VALUE!	#VALUE!	#VALUE!	#VALUE!	#VALUE!	#VALUE!	#VALUE!	0.228192	0.303435	0.376299	0.348178	0.336957	0.302658	0.346593	0.345742	0.331444	0.387021	0.414006	0.415202	0.418358	0.396845	0.4122	0.457133
22	No. of facilities reporting											13	13	16	21	21	21	21	21	21	21	21	22	22	22	22	22
N	No. of pregnant women who were identified as high risk by use of partograph											0	2	7	54	49	38	35	36	41	26	37	28	32	41	61	43
D	No. of pregnant women for whom Partograph was filled											361	477	724	946	961	888	941	808	760	829	739	803	907	956	1115	1316
26	Proportion of pregnant women identified as high risk by use of partograph	#VALUE!	#VALUE!	#VALUE!	#VALUE!	#VALUE!	#VALUE!	#VALUE!	#VALUE!	#VALUE!	#VALUE!	0	0.00419287	0.00966851	0.0570825	0.0509886	0.0427928	0.0371945	0.0445545	0.0539474	0.0313631	0.0500677	0.0348692	0.0352811	0.042887	0.0547085	0.0326748
22	No. of facilities reporting											13	13	16	21	21	21	21	21	21	21	21	22	22	22	22	22
N	No. of high risk women identified by use of partograph who were managed at the facility or referred out											0	2	5	50	43	28	32	28	37	22	32	26	30	41	61	43
D	No. of high risk women identified by use of partograph											0	2	7	54	49	38	35	36	41	26	37	28	32	41	61	43
27	Proportion of high risk women managed or referred out by using partograph	#VALUE!	#VALUE!	#VALUE!	#VALUE!	#VALUE!	#VALUE!	#VALUE!	#VALUE!	#VALUE!	#VALUE!	#N/A	1	0.714286	0.925926	0.877551	0.736842	0.914286	0.777778	0.902439	0.846154	0.864865	0.928571	0.9375	1	1	1
22	No. of facilities reporting											13	13	16	21	21	21	21	21	21	21	21	22	22	22	22	22
N	Numerator28
D	Denominator28
28	Indicator28	#VALUE!	#VALUE!	#VALUE!	#VALUE!	#VALUE!	#VALUE!	#VALUE!	#VALUE!	#VALUE!	#VALUE!	#VALUE!	#VALUE!	#VALUE!	#VALUE!	#VALUE!	#VALUE!	#VALUE!	#VALUE!	#VALUE!	#VALUE!	#VALUE!	#VALUE!	#VALUE!	#VALUE!
0	No. of facilities reporting
N	Numerator29
D	Denominator29
29	Indicator29	#VALUE!	#VALUE!	#VALUE!	#VALUE!	#VALUE!	#VALUE!	#VALUE!	#VALUE!	#VALUE!	#VALUE!	#VALUE!	#VALUE!	#VALUE!	#VALUE!	#VALUE!	#VALUE!	#VALUE!	#VALUE!	#VALUE!	#VALUE!	#VALUE!	#VALUE!	#VALUE!	#VALUE!
0	No. of facilities reporting
N	Numerator30
D	Denominator30
30	Indicator30	#VALUE!	#VALUE!	#VALUE!	#VALUE!	#VALUE!	#VALUE!	#VALUE!	#VALUE!	#VALUE!	#VALUE!	#VALUE!	#VALUE!	#VALUE!	#VALUE!	#VALUE!	#VALUE!	#VALUE!	#VALUE!	#VALUE!	#VALUE!	#VALUE!	#VALUE!	#VALUE!	#VALUE!
0	No. of facilities reporting
	CHARTS			Chart 1: For indicators ranging from 0% to 100%												Chart 2: For indicators with small percentage values
1	Select indicator for chart 1 ↓↓										Select indicator for chart 2 ↓↓
Right click and select "Reset Style to Match" to reset Charts ↓↓	Reset Charts										1	Reset Charts
		2013-07-01	2015-08-01			2013-07-01	2015-08-01			2013-07-01	2015-08-01			2013-07-01	2015-08-01
		Proportion of ANCs during which BP of pregnant woman was >130mm Hg systolic or >90mm Hg diastolic in 16 facilities in Jharkhand, July, 2013 – August, 2015				Proportion of ANCs during which BP of pregnant woman was >130mm Hg systolic or >90mm Hg diastolic in 16 facilities in Jharkhand, July, 2013 – August, 2015				Proportion of women receiving uterotonic w/in 1 minute of delivery and proportion of postpartum hemmorhage in Jharkhand, July, 2013 – August, 2015				Average number of times vitals (both BP and pulse) checked and recorded within first 6 hours post partum in Jharkhand, July, 2013 – August, 2015
		Total no. of ANCs reviewed				Total no. of ANCs reviewed				Number of vaginal deliveries				Total no. of women whose records were reviewed
	CHART DATA
	This section reformats the data above for the charts, and for aggregation. Do not delete this section.	Proportion of ANCs during which BP of pregnant woman was >130mm Hg systolic or >90mm Hg diastolic				Proportion of ANCs during which haemoglobin of pregnant woman was checked & documented				Proportion of ANCs during which history was taken (obstetric history, h/o past illnesses & presenting complaints) to rule out high risk pregnancy				Proportion of ANCs during which counseling about nutrition, family planning , breast feeding was provided & documented				Proportion of mothers who received 100 IFA tablets (to total ANC registered)				Proportion of mothers who got at least one TT injection (to total ANC registered)				Proportion of pregnant women with whose haemoglobin increased by >=2 gms between initial & last antenatal haemoglobin check				Proportion of antenatal cases referred out from total new ANCs registered at the facility				Proportion of total cases referred out from women admitted in labor at facility				Proportion of inborn neonates referred out from total live births in the facility				Proportion of still births among all births at the facility during the last month				Percentage of women having a companion present during vaginal delivery
		Date	Numerator1	Denominator1	Indicator1	Date	Numerator2	Denominator2	Indicator2	Date	Numerator3	Denominator3	Indicator3	Date	Numerator4	Denominator4	Indicator4	Date	Numerator5	Denominator5	Indicator5	Date	Numerator6	Denominator6	Indicator6	Date	Numerator7	Denominator7	Indicator7	Date	Numerator8	Denominator8	Indicator8	Date	Numerator9	Denominator9	Indicator9	Date	Numerator10	Denominator10	Indicator10	Date	Numerator11	Denominator11	Indicator11	Date	Numerator12	Denominator12	Indicator12
1		2013-07-01	0	521	0	2013-07-01	0	521	0	2013-07-01	0	521	0	2013-07-01	0	521	0	2013-07-01	196	1389	0.141109	2013-07-01	521	1035	0.503382	2013-07-01	0	15	0	2013-07-01	0	822	0	2013-07-01	106	3216	0.0329602	2013-07-01	31	2745	0.0112933	2013-07-01	87	2832	0.0307203	2013-07-01	143	149	0.959732
2		2013-08-01	0	314	0	2013-08-01	0	314	0	2013-08-01	0	314	0	2013-08-01	0	314	0	2013-08-01	246	1239	0.198547	2013-08-01	558	923	0.60455	2013-08-01	0	15	0	2013-08-01	0	628	0	2013-08-01	142	3645	0.0389575	2013-08-01	30	3182	0.00942803	2013-08-01	88	3270	0.0269113	2013-08-01	157	159	0.987421
3		2013-09-01	0	232	0	2013-09-01	0	232	0	2013-09-01	0	232	0	2013-09-01	0	232	0	2013-09-01	402	1634	0.246022	2013-09-01	566	1155	0.490043	2013-09-01	0	10	0	2013-09-01	0	829	0	2013-09-01	156	3888	0.0401235	2013-09-01	37	3543	0.0104431	2013-09-01	100	3643	0.0274499	2013-09-01	154	160	0.9625
4		2013-10-01	0	115	0	2013-10-01	0	115	0	2013-10-01	0	115	0	2013-10-01	0	115	0	2013-10-01	379	1530	0.247712	2013-10-01	567	1012	0.560277	2013-10-01	0	10	0	2013-10-01	0	676	0	2013-10-01	167	3701	0.0451229	2013-10-01	34	3354	0.0101371	2013-10-01	81	3435	0.0235808	2013-10-01	173	173	1
5		2013-11-01	0	118	0	2013-11-01	0	118	0	2013-11-01	0	116	0	2013-11-01	0	116	0	2013-11-01	688	1488	0.462366	2013-11-01	547	996	0.549197	2013-11-01	0	10	0	2013-11-01	0	769	0	2013-11-01	177	3564	0.0496633	2013-11-01	35	3175	0.0110236	2013-11-01	83	3258	0.0254758	2013-11-01	201	203	0.990148
6		2013-12-01	0	221	0	2013-12-01	20	221	0.0904977	2013-12-01	0	166	0	2013-12-01	50	166	0.301205	2013-12-01	646	1279	0.505082	2013-12-01	565	1019	0.554465	2013-12-01	0	55	0	2013-12-01	0	719	0	2013-12-01	144	3196	0.0450563	2013-12-01	18	2777	0.00648181	2013-12-01	66	2843	0.0232149	2013-12-01	48	121	0.396694
7		2014-01-01	4	243	0.0164609	2014-01-01	84	243	0.345679	2014-01-01	91	193	0.471503	2014-01-01	107	193	0.554404	2014-01-01	634	1468	0.43188	2014-01-01	568	954	0.595388	2014-01-01	0	164	0	2014-01-01	0	924	0	2014-01-01	157	2960	0.0530405	2014-01-01	12	2586	0.00464037	2014-01-01	70	2656	0.0263554	2014-01-01	69	111	0.621622
8		2014-02-01	3	228	0.0131579	2014-02-01	100	228	0.438596	2014-02-01	51	188	0.271277	2014-02-01	100	188	0.531915	2014-02-01	690	1387	0.497477	2014-02-01	537	956	0.561715	2014-02-01	0	144	0	2014-02-01	0	950	0	2014-02-01	137	2851	0.0480533	2014-02-01	16	2425	0.00659794	2014-02-01	86	2511	0.0342493	2014-02-01	65	114	0.570175
9		2014-03-01	6	216	0.0277778	2014-03-01	97	216	0.449074	2014-03-01	58	174	0.333333	2014-03-01	102	174	0.586207	2014-03-01	608	1547	0.393019	2014-03-01	826	1153	0.716392	2014-03-01	0	139	0	2014-03-01	1	1074	0.000931099	2014-03-01	175	3067	0.057059	2014-03-01	36	2543	0.0141565	2014-03-01	71	2614	0.0271614	2014-03-01	75	128	0.585938
10		2014-04-01	3	224	0.0133929	2014-04-01	131	239	0.548117	2014-04-01	67	199	0.336683	2014-04-01	117	184	0.63587	2014-04-01	288	1525	0.188852	2014-04-01	372	1010	0.368317	2014-04-01	0	103	0	2014-04-01	2	828	0.00241546	2014-04-01	188	2953	0.0636641	2014-04-01	36	2508	0.0143541	2014-04-01	68	2576	0.0263975	2014-04-01	85	97	0.876289
11		2014-05-01	6	435	0.0137931	2014-05-01	247	435	0.567816	2014-05-01	229	435	0.526437	2014-05-01	376	430	0.874419	2014-05-01	241	1674	0.143967	2014-05-01	354	985	0.359391	2014-05-01	0	93	0	2014-05-01	0	946	0	2014-05-01	155	3071	0.0504722	2014-05-01	44	2572	0.0171073	2014-05-01	79	2651	0.0298001	2014-05-01	49	49	1
12		2014-06-01	8	453	0.01766	2014-06-01	296	453	0.653422	2014-06-01	270	453	0.596026	2014-06-01	421	453	0.92936	2014-06-01	356	1474	0.24152	2014-06-01	327	1226	0.266721	2014-06-01	0	102	0	2014-06-01	6	1075	0.0055814	2014-06-01	154	3161	0.0487188	2014-06-01	53	2451	0.0216238	2014-06-01	60	2511	0.0238949	2014-06-01	49	49	1
13		2014-07-01	17	562	0.0302491	2014-07-01	49	65	0.753846	2014-07-01	56	65	0.861538	2014-07-01	55	65	0.846154	2014-07-01	11	257	0.0428016	2014-07-01	14	19	0.736842	2014-07-01	0	12	0	2014-07-01	0	21	0	2014-07-01	180	3172	0.0567465	2014-07-01	52	2581	0.0201472	2014-07-01	66	2647	0.0249339	#N/A			#N/A
14		2014-08-01	15	546	0.0274725	2014-08-01	40	42	0.952381	2014-08-01	37	42	0.880952	2014-08-01	40	42	0.952381	2014-08-01	104	244	0.42623	2014-08-01	13	15	0.866667	2014-08-01	2	12	0.166667	2014-08-01	0	15	0	2014-08-01	146	3441	0.0424295	2014-08-01	53	2836	0.0186883	2014-08-01	79	2915	0.0271012	#N/A			#N/A
15		2014-09-01	14	630	0.0222222	2014-09-01	54	68	0.794118	2014-09-01	64	68	0.941176	2014-09-01	66	68	0.970588	2014-09-01	103	233	0.44206	2014-09-01	20	23	0.869565	2014-09-01	3	12	0.25	2014-09-01	0	23	0	2014-09-01	131	3697	0.0354341	2014-09-01	41	3013	0.0136077	2014-09-01	79	3092	0.0255498	#N/A			#N/A
16		2014-10-01	17	501	0.0339321	2014-10-01	37	46	0.804348	2014-10-01	44	46	0.956522	2014-10-01	44	46	0.956522	2014-10-01	89	213	0.41784	2014-10-01	12	14	0.857143	2014-10-01	1	12	0.0833333	2014-10-01	0	14	0	2014-10-01	123	3789	0.0324624	2014-10-01	56	3113	0.0179891	2014-10-01	89	3202	0.0277951	#N/A			#N/A
17		2014-11-01	12	500	0.024	2014-11-01	59	75	0.786667	2014-11-01	69	75	0.92	2014-11-01	69	75	0.92	2014-11-01	79	217	0.364055	2014-11-01	18	21	0.857143	2014-11-01	0	12	0	2014-11-01	0	21	0	2014-11-01	119	3646	0.0326385	2014-11-01	31	3024	0.0102513	2014-11-01	81	3105	0.026087	#N/A			#N/A
18		2014-12-01	19	545	0.0348624	2014-12-01	53	54	0.981481	2014-12-01	50	54	0.925926	2014-12-01	51	54	0.944444	2014-12-01	100	217	0.460829	2014-12-01	18	24	0.75	2014-12-01	0	9	0	2014-12-01	1	24	0.0416667	2014-12-01	115	3059	0.037594	2014-12-01	18	2526	0.00712589	2014-12-01	68	2594	0.0262143	#N/A			#N/A
19		2015-01-01	38	991	0.0383451	2015-01-01	33	42	0.785714	2015-01-01	38	42	0.904762	2015-01-01	38	42	0.904762	2015-01-01	61	172	0.354651	2015-01-01	19	26	0.730769	2015-01-01	0	13	0	2015-01-01	1	22	0.0454545	2015-01-01	114	2954	0.0385917	2015-01-01	23	2403	0.00957137	2015-01-01	67	2470	0.0271255	#N/A			#N/A
20		2015-02-01	54	1110	0.0486486	2015-02-01	84	94	0.893617	2015-02-01	84	94	0.893617	2015-02-01	84	87	0.965517	2015-02-01	63	127	0.496063	2015-02-01	36	41	0.878049	2015-02-01	0	10	0	2015-02-01	0	41	0	2015-02-01	94	2783	0.0337765	2015-02-01	14	2215	0.00632054	2015-02-01	61	2276	0.0268014	#N/A			#N/A
21		2015-03-01	43	1228	0.0350163	2015-03-01	122	139	0.877698	2015-03-01	115	139	0.827338	2015-03-01	115	139	0.827338	2015-03-01	69	180	0.383333	2015-03-01	53	54	0.981481	2015-03-01	0	16	0	2015-03-01	0	54	0	2015-03-01	68	2254	0.0301686	2015-03-01	23	1794	0.0128205	2015-03-01	45	1839	0.0244698	#N/A			#N/A
22		2015-04-01	49	1190	0.0411765	2015-04-01	82	110	0.745455	2015-04-01	106	110	0.963636	2015-04-01	106	110	0.963636	2015-04-01	134	136	0.985294	2015-04-01	25	27	0.925926	2015-04-01	1	12	0.0833333	2015-04-01	0	27	0	2015-04-01	77	2283	0.0337276	2015-04-01	30	1770	0.0169492	2015-04-01	61	1831	0.0333151	#N/A			#N/A
23		2015-05-01	29	1029	0.0281827	2015-05-01	117	133	0.879699	2015-05-01	117	133	0.879699	2015-05-01	117	133	0.879699	2015-05-01	127	179	0.709497	2015-05-01	36	48	0.75	2015-05-01	1	12	0.0833333	2015-05-01	0	48	0	2015-05-01	94	2657	0.0353782	2015-05-01	26	2052	0.0126706	2015-05-01	48	2100	0.0228571	#N/A			#N/A
24		2015-06-01	26	1122	0.0231729	2015-06-01	86	125	0.688	2015-06-01	111	125	0.888	2015-06-01	111	125	0.888	2015-06-01	76	180	0.422222	2015-06-01	30	37	0.810811	2015-06-01	0	7	0	2015-06-01	0	37	0	2015-06-01	93	2930	0.0317406	2015-06-01	27	2275	0.0118681	2015-06-01	33	1288	0.0256211	#N/A			#N/A
25		2015-07-01	39	1332	0.0292793	2015-07-01	94	101	0.930693	2015-07-01	74	101	0.732673	2015-07-01	74	101	0.732673	2015-07-01	97	197	0.492386	2015-07-01	22	24	0.916667	2015-07-01	0	5	0	2015-07-01	0	24	0	2015-07-01	136	3298	0.0412371	2015-07-01	34	2677	0.0127008	2015-07-01	42	1482	0.0283401	#N/A			#N/A
26		2015-08-01	32	1518	0.0210804	2015-08-01	90	110	0.818182	2015-08-01	87	110	0.790909	2015-08-01	87	110	0.790909	2015-08-01	98	161	0.608696	2015-08-01	21	22	0.954545	2015-08-01	0	3	0	2015-08-01	0	22	0	2015-08-01	123	3605	0.0341193	2015-08-01	35	2830	0.0123675	2015-08-01	31	1561	0.0198591	#N/A			#N/A
27		#N/A			#N/A	#N/A			#N/A	#N/A			#N/A	#N/A			#N/A	#N/A			#N/A	#N/A			#N/A	#N/A			#N/A	#N/A			#N/A	#N/A			#N/A	#N/A			#N/A	#N/A			#N/A	#N/A			#N/A
28		#N/A			#N/A	#N/A			#N/A	#N/A			#N/A	#N/A			#N/A	#N/A			#N/A	#N/A			#N/A	#N/A			#N/A	#N/A			#N/A	#N/A			#N/A	#N/A			#N/A	#N/A			#N/A	#N/A			#N/A
29		#N/A			#N/A	#N/A			#N/A	#N/A			#N/A	#N/A			#N/A	#N/A			#N/A	#N/A			#N/A	#N/A			#N/A	#N/A			#N/A	#N/A			#N/A	#N/A			#N/A	#N/A			#N/A	#N/A			#N/A
30		#N/A			#N/A	#N/A			#N/A	#N/A			#N/A	#N/A			#N/A	#N/A			#N/A	#N/A			#N/A	#N/A			#N/A	#N/A			#N/A	#N/A			#N/A	#N/A			#N/A	#N/A			#N/A	#N/A			#N/A
		#N/A			#N/A	#N/A			#N/A	#N/A			#N/A	#N/A			#N/A	#N/A			#N/A	#N/A			#N/A	#N/A			#N/A	#N/A			#N/A	#N/A			#N/A	#N/A			#N/A	#N/A			#N/A	#N/A			#N/A
		#N/A			#N/A	#N/A			#N/A	#N/A			#N/A	#N/A			#N/A	#N/A			#N/A	#N/A			#N/A	#N/A			#N/A	#N/A			#N/A	#N/A			#N/A	#N/A			#N/A	#N/A			#N/A	#N/A			#N/A
		#N/A			#N/A	#N/A			#N/A	#N/A			#N/A	#N/A			#N/A	#N/A			#N/A	#N/A			#N/A	#N/A			#N/A	#N/A			#N/A	#N/A			#N/A	#N/A			#N/A	#N/A			#N/A	#N/A			#N/A
		#N/A			#N/A	#N/A			#N/A	#N/A			#N/A	#N/A			#N/A	#N/A			#N/A	#N/A			#N/A	#N/A			#N/A	#N/A			#N/A	#N/A			#N/A	#N/A			#N/A	#N/A			#N/A	#N/A			#N/A
		#N/A			#N/A	#N/A			#N/A	#N/A			#N/A	#N/A			#N/A	#N/A			#N/A	#N/A			#N/A	#N/A			#N/A	#N/A			#N/A	#N/A			#N/A	#N/A			#N/A	#N/A			#N/A	#N/A			#N/A
		#N/A			#N/A	#N/A			#N/A	#N/A			#N/A	#N/A			#N/A	#N/A			#N/A	#N/A			#N/A	#N/A			#N/A	#N/A			#N/A	#N/A			#N/A	#N/A			#N/A	#N/A			#N/A	#N/A			#N/A
		#N/A			#N/A	#N/A			#N/A	#N/A			#N/A	#N/A			#N/A	#N/A			#N/A	#N/A			#N/A	#N/A			#N/A	#N/A			#N/A	#N/A			#N/A	#N/A			#N/A	#N/A			#N/A	#N/A			#N/A
		#N/A			#N/A	#N/A			#N/A	#N/A			#N/A	#N/A			#N/A	#N/A			#N/A	#N/A			#N/A	#N/A			#N/A	#N/A			#N/A	#N/A			#N/A	#N/A			#N/A	#N/A			#N/A	#N/A			#N/A
		#N/A			#N/A	#N/A			#N/A	#N/A			#N/A	#N/A			#N/A	#N/A			#N/A	#N/A			#N/A	#N/A			#N/A	#N/A			#N/A	#N/A			#N/A	#N/A			#N/A	#N/A			#N/A	#N/A			#N/A
		#N/A			#N/A	#N/A			#N/A	#N/A			#N/A	#N/A			#N/A	#N/A			#N/A	#N/A			#N/A	#N/A			#N/A	#N/A			#N/A	#N/A			#N/A	#N/A			#N/A	#N/A			#N/A	#N/A			#N/A
		#N/A			#N/A	#N/A			#N/A	#N/A			#N/A	#N/A			#N/A	#N/A			#N/A	#N/A			#N/A	#N/A			#N/A	#N/A			#N/A	#N/A			#N/A	#N/A			#N/A	#N/A			#N/A	#N/A			#N/A
		#N/A			#N/A	#N/A			#N/A	#N/A			#N/A	#N/A			#N/A	#N/A			#N/A	#N/A			#N/A	#N/A			#N/A	#N/A			#N/A	#N/A			#N/A	#N/A			#N/A	#N/A			#N/A	#N/A			#N/A
		#N/A			#N/A	#N/A			#N/A	#N/A			#N/A	#N/A			#N/A	#N/A			#N/A	#N/A			#N/A	#N/A			#N/A	#N/A			#N/A	#N/A			#N/A	#N/A			#N/A	#N/A			#N/A	#N/A			#N/A
		#N/A			#N/A	#N/A			#N/A	#N/A			#N/A	#N/A			#N/A	#N/A			#N/A	#N/A			#N/A	#N/A			#N/A	#N/A			#N/A	#N/A			#N/A	#N/A			#N/A	#N/A			#N/A	#N/A			#N/A
		#N/A			#N/A	#N/A			#N/A	#N/A			#N/A	#N/A			#N/A	#N/A			#N/A	#N/A			#N/A	#N/A			#N/A	#N/A			#N/A	#N/A			#N/A	#N/A			#N/A	#N/A			#N/A	#N/A			#N/A
		#N/A			#N/A	#N/A			#N/A	#N/A			#N/A	#N/A			#N/A	#N/A			#N/A	#N/A			#N/A	#N/A			#N/A	#N/A			#N/A	#N/A			#N/A	#N/A			#N/A	#N/A			#N/A	#N/A			#N/A
		#N/A			#N/A	#N/A			#N/A	#N/A			#N/A	#N/A			#N/A	#N/A			#N/A	#N/A			#N/A	#N/A			#N/A	#N/A			#N/A	#N/A			#N/A	#N/A			#N/A	#N/A			#N/A	#N/A			#N/A
[truncated: 80 more columns]

## Sheet: Uttarakhand
	Uttarakhand	2013-07-01	2013-08-01	2013-09-01	2013-10-01	2013-11-01	2013-12-01	2014-01-01	2014-02-01	2014-03-01	2014-04-01	2014-05-01	2014-06-01	2014-07-01	2014-08-01	2014-09-01	2014-10-01	2014-11-01	2014-12-01	2015-01-01	2015-02-01	2015-03-01	2015-04-01	2015-05-01	2015-06-01	2015-07-01	2015-08-01	2015-09-01	2015-10-01	2015-11-01	2015-12-01	2016-01-01	2016-02-01	2016-03-01	2016-04-01	2016-05-01	2016-06-01	2016-07-01	2016-08-01	2016-09-01	2016-10-01	2016-11-01	2016-12-01	2017-01-01
N	No. of ANCs during which BP of pregnant woman was >140mm Hg systolic or >90mm Hg diastolic	2	5	1	0	1	1	2	3	0	9	3	2	8	5	21	27	23	50	17	27	36	26	30	31	74	42
D	Total no. of ANCs reviewed	281	265	288	222	285	270	438	568	538	1579	1682	1631	1589	2082	1946	1459	1595	1737	1499	1752	1645	2039	1988	1742	1514	1660
1	Proportion of ANCs during which BP of pregnant woman was >130mm Hg systolic or >90mm Hg diastolic	0.00711744	0.0188679	0.00347222	0	0.00350877	0.0037037	0.00456621	0.00528169	0	0.00569981	0.00178359	0.00122624	0.00503461	0.00240154	0.0107914	0.0185058	0.0144201	0.0287853	0.0113409	0.015411	0.0218845	0.0127513	0.0150905	0.0177956	0.0488771	0.0253012
15	No. of facilities reporting	9	9	9	9	9	9	11	11	11	15	15	15	15	15	15	15	15	15	15	15	15	15	15	15	11	11
N	No. of ANCs for which haemoglobin was checked & documented	88	76	90	57	104	113	156	222	447	1239	1263	1273	1317	1617	1595	1155	1321	1349	1189	1392	1274	1633	1619	1361	1291	1415
D	Total no. of ANCs reviewed	340	275	311	242	301	283	704	792	940	1579	1682	1631	1589	2082	1960	1459	1629	1737	1499	1752	1645	2039	1988	1742	1514	1660
2	Proportion of ANCs during which haemoglobin of pregnant woman was checked & documented	0.258824	0.276364	0.289389	0.235537	0.345515	0.399293	0.221591	0.280303	0.475532	0.784674	0.750892	0.780503	0.828823	0.776657	0.813776	0.791638	0.810927	0.776626	0.793195	0.794521	0.774468	0.800883	0.814386	0.781286	0.852708	0.85241
15	No. of facilities reporting	10	10	10	10	10	10	13	13	13	15	15	15	15	15	15	15	15	15	15	15	15	15	15	15	11	11
N	No. of ANCs for which documented history was taken to rule out high risk pregnancy
D	Total no. of ANCs reviewed
3	Proportion of ANCs during which history was taken (obstetric history, h/o past illnesses & presenting complaints) to rule out high risk pregnancy	#VALUE!	#VALUE!	#VALUE!	#VALUE!	#VALUE!	#VALUE!	#VALUE!	#VALUE!	#VALUE!	#VALUE!	#VALUE!	#VALUE!	#VALUE!	#VALUE!	#VALUE!	#VALUE!	#VALUE!	#VALUE!	#VALUE!	#VALUE!	#VALUE!	#VALUE!	#VALUE!	#VALUE!	#VALUE!	#VALUE!
0	No. of facilities reporting
N	No. of ANCs for which counseling about nutrition, family planning, breastfeeding was provided & documented
D	Total no. of ANCs reviewed
4	Proportion of ANCs during which counseling about nutrition, family planning , breast feeding was provided & documented	#VALUE!	#VALUE!	#VALUE!	#VALUE!	#VALUE!	#VALUE!	#VALUE!	#VALUE!	#VALUE!	#VALUE!	#VALUE!	#VALUE!	#VALUE!	#VALUE!	#VALUE!	#VALUE!	#VALUE!	#VALUE!	#VALUE!	#VALUE!	#VALUE!	#VALUE!	#VALUE!	#VALUE!	#VALUE!	#VALUE!
0	No. of facilities reporting
N	No. of pregnant women receiving 100 IFA tablets	381	320	359	203	258	252	64	85	118	112	76	11
D	Total no. of pregnant women registered in the month	397	330	392	220	268	280	568	626	829	736	700	58
5	Proportion of mothers who received 100 IFA tablets (to total ANC registered)	0.959698	0.969697	0.915816	0.922727	0.962687	0.9	0.112676	0.135783	0.14234	0.152174	0.108571	0.189655	#VALUE!	#VALUE!	#VALUE!	#VALUE!	#VALUE!	#VALUE!	#VALUE!	#VALUE!	#VALUE!	#VALUE!	#VALUE!	#VALUE!	#VALUE!	#VALUE!
8	No. of facilities reporting	5	5	5	5	5	5	7	7	7	8	8	3
N	No of pregnant women receiving TT1 or TT booster	270	255	305	206	234	234	451	396	607	659	185	140	187	185	196	129	126
D	Total no. of ANC registered in the month	425	350	404	234	284	306	616	672	884	913	214	182	214	239	213	148	126
6	Proportion of mothers who got at least one TT injection (to total ANC registered)	0.635294	0.728571	0.75495	0.880342	0.823944	0.764706	0.732143	0.589286	0.686652	0.721796	0.864486	0.769231	0.873832	0.774059	0.920188	0.871622	1	#VALUE!	#VALUE!	#VALUE!	#VALUE!	#VALUE!	#VALUE!	#VALUE!	#VALUE!	#VALUE!
10	No. of facilities reporting	5	5	5	5	5	5	8	8	8	10	5	5	5	5	5	4	4
N	No. of pregnant women whose Hb increased by >=2 gms between ANC-1 & ANC-3										1	0	0	0	0	0	0	0	0
D	Total no. of records of pregnant women reviewed (who had at least 3 ANCs and were given at least 100 IFA tablets)										32	27	31	44	58	38	42	42	47
7	Proportion of pregnant women with whose haemoglobin increased by >=2 gms between initial & last antenatal haemoglobin check	#VALUE!	#VALUE!	#VALUE!	#VALUE!	#VALUE!	#VALUE!	#VALUE!	#VALUE!	#VALUE!	0.03125	0	0	0	0	0	0	0	0	#VALUE!	#VALUE!	#VALUE!	#VALUE!	#VALUE!	#VALUE!	#VALUE!	#VALUE!
1	No. of facilities reporting										1	1	1	1	1	1	1	1	1
N	No. of ANCs referred out in the last month	3	2	5	2	2	3	4	6	5	6	10	18	5	9	7	18	18	17	13	23	22	7	14	12	4	5
D	Total no. of new ANCs registered at the facility in the last month	104	96	98	75	79	76	115	156	161	279	260	185	220	276	241	249	214	535	403	447	523	602	574	231	156	164
8	Proportion of antenatal cases referred out from total new ANCs registered at the facility	0.0288462	0.0208333	0.0510204	0.0266667	0.0253165	0.0394737	0.0347826	0.0384615	0.0310559	0.0215054	0.0384615	0.0972973	0.0227273	0.0326087	0.0290456	0.0722892	0.0841121	0.0317757	0.0322581	0.0514541	0.042065	0.0116279	0.0243902	0.0519481	0.025641	0.0304878
8	No. of facilities reporting	4	4	4	4	4	4	6	6	6	8	8	8	8	8	8	8	8	8	8	8	8	8	8	6	3	3
N	No. of labor cases referred out in the last month	45	38	38	17	25	57	54	43	41	50	65	80	56	120	106	87	74	84	80	34	49	70	50	71	44	62
D	Total no. of women admitted in labor in the last month	1067	1131	1167	995	889	994	585	551	536	572	602	605	764	827	836	774	698	920	975	775	812	726	787	891	699	697
9	Proportion of total cases referred out from women admitted in labor at facility	0.0421743	0.0335986	0.0325621	0.0170854	0.0281215	0.0573441	0.0923077	0.0780399	0.0764925	0.0874126	0.107973	0.132231	0.0732984	0.145103	0.126794	0.112403	0.106017	0.0913043	0.0820513	0.043871	0.0603448	0.0964187	0.0635324	0.0796857	0.0629471	0.0889527
17	No. of facilities reporting	11	11	11	11	11	12	14	14	14	16	16	16	16	16	16	16	16	17	17	17	17	17	17	17	11	11
N	No. of inborn neonates referred out in the last month	15	25	17	17	12	12	4	5	5	14	11	11	23	21	27	10	15	14	15	12	15	19	13	16	17	9
D	Total no. of live births in the last month	591	704	629	561	522	509	519	508	483	689	699	670	904	893	982	934	851	867	878	726	732	641	714	806	654	634
10	Proportion of inborn neonates referred out from total live births in the facility	0.0253807	0.0355114	0.027027	0.030303	0.0229885	0.0235756	0.00770713	0.00984252	0.010352	0.0203193	0.0157368	0.0164179	0.0254425	0.0235162	0.0274949	0.0107066	0.0176263	0.0161476	0.0170843	0.0165289	0.0204918	0.0296412	0.0182073	0.0198511	0.0259939	0.0141956
16	No. of facilities reporting	13	13	13	13	13	13	14	14	14	16	16	16	16	16	16	16	16	16	16	16	16	16	16	16	11	11
N	Number of still-births in the facility	15	14	15	11	16	14	16	6	15	9	7	10	11	19	9	10	12	14	10	12	14	11	20	13	5	12
D	Total number of births (live births + still births) in the facility	875	1034	918	825	790	724	713	717	732	704	712	688	923	928	996	956	875	884	900	741	762	658	737	728	655	635
11	Proportion of still births among all births at the facility during the last month	0.0171429	0.0135397	0.0163399	0.0133333	0.0202532	0.019337	0.0224404	0.0083682	0.0204918	0.0127841	0.00983146	0.0145349	0.0119177	0.0204741	0.00903614	0.0104603	0.0137143	0.0158371	0.0111111	0.0161943	0.0183727	0.0167173	0.027137	0.0178571	0.00763359	0.0188976
17	No. of facilities reporting	17	17	17	17	17	17	17	17	17	17	17	17	17	17	17	17	17	17	17	17	17	17	17	12	11	11
N	No. of pregnant women having companion at the time of delivery
D	Total no. of vaginal deliveries observed
12	Percentage of women having a companion present during vaginal delivery	#VALUE!	#VALUE!	#VALUE!	#VALUE!	#VALUE!	#VALUE!	#VALUE!	#VALUE!	#VALUE!	#VALUE!	#VALUE!	#VALUE!	#VALUE!	#VALUE!	#VALUE!	#VALUE!	#VALUE!	#VALUE!	#VALUE!	#VALUE!	#VALUE!	#VALUE!	#VALUE!	#VALUE!	#VALUE!	#VALUE!
0	No. of facilities reporting
N	No .of pregnant women who were given a uterotonic within one minute of birth of baby	0	0	0	0	0	0	1	204	346	474	492	482	659	652	713	934	864	873	886	735	758	649	732	817	651	631
D	Total no. of vaginal deliveries observed/reviewed/C-section where only this is done	198	201	162	135	142	122	525	512	497	701	715	681	920	913	986	949	870	877	895	741	763	656	734	819	655	635
13	Proportion of vaginal deliveries for which uterotonic was administered within one minute of birth of baby	0	0	0	0	0	0	0.00190476	0.398438	0.696177	0.676177	0.688112	0.707783	0.716304	0.714129	0.723124	0.984194	0.993103	0.995439	0.989944	0.991903	0.993447	0.989329	0.997275	0.997558	0.993893	0.993701
17	No. of facilities reporting	8	8	8	8	8	8	13	14	14	17	17	17	17	17	17	17	17	17	17	17	17	17	17	17	11	11
N	No. of pregnant women who had PPH at time of delivery in the facility	2	2	0	1	2	1	3	2	2	4	4	5	6	8	5	9	2	19	9	9	9	2	1	10	15	15
D	Total number of in-hospital deliveries reviewed for PPH	113	133	132	112	97	86	517	511	497	498	508	497	671	667	728	694	608	645	639	539	556	499	542	599	655	635
14	Postpartum hemorrhage (PPH) rate among in-hospital deliveries	0.0176991	0.0150376	0	0.00892857	0.0206186	0.0116279	0.00580271	0.00391389	0.00402414	0.00803213	0.00787402	0.0100604	0.00894188	0.011994	0.00686813	0.0129683	0.00328947	0.0294574	0.0140845	0.0166976	0.0161871	0.00400802	0.00184502	0.0166945	0.0229008	0.023622
14	No. of facilities reporting	7	7	7	7	7	7	13	14	14	14	14	14	14	14	14	14	14	14	14	14	14	14	14	14	11	11
N	No. of newborns who were assisted for breathing at birth							10	25	17	14	15	10	8	16	12	10	4	7	18	14	10	21	7	18	9	16
D	Total no. of newborns observed in the labour room							316	279	310	292	292	282	357	359	414	395	324	326	316	275	255	265	288	312	380	388
15	Proportion of newborns who were assisted for breathing out of total newborns reviewed	#VALUE!	#VALUE!	#VALUE!	#VALUE!	#VALUE!	#VALUE!	0.0316456	0.0896057	0.0548387	0.0479452	0.0513699	0.035461	0.022409	0.0445682	0.0289855	0.0253165	0.0123457	0.0214724	0.056962	0.0509091	0.0392157	0.0792453	0.0243056	0.0576923	0.0236842	0.0412371
1	No. of facilities reporting							1	1	1	1	1	1	1	1	1	1	1	1	1	1	1	1	1	1	1	1
N	No. of newborns made dry and provided warmth immediately after birth
D	Total no. of newborns observed in the labour room
16	Proportion of newborns made dry and provided warmth immediately after birth out of total newborns observed	#VALUE!	#VALUE!	#VALUE!	#VALUE!	#VALUE!	#VALUE!	#VALUE!	#VALUE!	#VALUE!	#VALUE!	#VALUE!	#VALUE!	#VALUE!	#VALUE!	#VALUE!	#VALUE!	#VALUE!	#VALUE!	#VALUE!	#VALUE!	#VALUE!	#VALUE!	#VALUE!	#VALUE!	#VALUE!	#VALUE!
0	No. of facilities reporting
N	No. of newborns provided sterile cutting and clamping of cord at birth
D	Total no. of newborns observed in the labour room
17	Proportion of newborns who were provided sterile cutting and clamping of cord out of total newborns reviewed	#VALUE!	#VALUE!	#VALUE!	#VALUE!	#VALUE!	#VALUE!	#VALUE!	#VALUE!	#VALUE!	#VALUE!	#VALUE!	#VALUE!	#VALUE!	#VALUE!	#VALUE!	#VALUE!	#VALUE!	#VALUE!	#VALUE!	#VALUE!	#VALUE!	#VALUE!	#VALUE!	#VALUE!	#VALUE!	#VALUE!
0	No. of facilities reporting
N	No. of newborns breastfed within one hour of birth								0	0	49	56	72	132	128	120	127	123	147	143	133	156	127	146	156	118	128
D	Total no. of newborns observed								16	20	54	60	86	143	148	145	150	153	164	178	159	177	145	154	166	124	130
18	Proportion of newborns breastfed within one hour of birth	#VALUE!	#VALUE!	#VALUE!	#VALUE!	#VALUE!	#VALUE!	#VALUE!	0	0	0.907407	0.933333	0.837209	0.923077	0.864865	0.827586	0.846667	0.803922	0.896341	0.803371	0.836478	0.881356	0.875862	0.948052	0.939759	0.951613	0.984615
6	No. of facilities reporting								1	1	3	3	4	4	4	4	5	5	5	5	6	6	6	6	6	3	3
N	No. of newborns given injection of vitamin K at birth	0	0	0	0	0	3	325	301	345	354	364	344	633	608	688	672	589	631	629	523	536	483	520	579	642	613
D	Total no. of newborns observed	18	35	23	20	12	23	350	343	365	387	390	488	656	654	722	684	600	634	632	523	538	483	521	583	642	623
19	Proportion of newborns given injection of vitamin K at birth	0	0	0	0	0	0.130435	0.928571	0.877551	0.945205	0.914729	0.933333	0.704918	0.964939	0.929664	0.952909	0.982456	0.981667	0.995268	0.995253	1	0.996283	1	0.998081	0.993139	1	0.983949
13	No. of facilities reporting	3	3	3	3	3	5	6	7	7	8	8	13	13	13	13	13	13	13	13	13	13	13	13	13	10	10
N	No. of times vitals (both BP and pulse) were checked within first 6 hours after delivery	2	2	2	2	3	3	337	285	330	359	392	424	1706	1946	2300	2306	2020	2446	2487	1551	1770	1477	1540	1702	1829	1654
D	Total no. of women whose records were reviewed	38	55	43	40	32	33	349	286	330	356	369	490	671	666	727	694	611	641	640	539	556	499	541	599	655	635
20	Average number of times vitals (both BP and pulse) checked and recorded within first 6 hours post partum	0.0526316	0.0363636	0.0465116	0.05	0.09375	0.0909091	0.965616	0.996503	1	1.00843	1.06233	0.865306	2.54247	2.92192	3.16369	3.32277	3.30606	3.81591	3.88594	2.87755	3.18345	2.95992	2.84658	2.8414	2.79237	2.60472
14	No. of facilities reporting	4	4	4	4	4	4	4	4	6	7	7	14	14	14	14	14	14	14	14	14	14	14	14	14	11	11
N	No. of post-partum women who received counseling before discharge from the facility
D	Total no. of deliveries in the month
21	Percentage of post partum women who received counseling before discharge	#VALUE!	#VALUE!	#VALUE!	#VALUE!	#VALUE!	#VALUE!	#VALUE!	#VALUE!	#VALUE!	#VALUE!	#VALUE!	#VALUE!	#VALUE!	#VALUE!	#VALUE!	#VALUE!	#VALUE!	#VALUE!	#VALUE!	#VALUE!	#VALUE!	#VALUE!	#VALUE!	#VALUE!	#VALUE!	#VALUE!
0	No. of facilities reporting
N	Number of in-born neonates who died at the facility before discharge	1	1	4	0	2	2	2	2	3	3	2	2	2	3	2	6	3	3	3	2	1	0	1	2	0	0
D	Total number of live-births in the facility in one month	860	1020	903	814	775	710	700	712	717	695	706	677	912	900	986	949	863	872	891	732	748	647	717	524	653	634
22	Proportion of inborn neonatal deaths before discharge from the facility to total live births	0.00116279	0.000980392	0.00442968	0	0.00258065	0.0028169	0.00285714	0.00280899	0.0041841	0.00431655	0.00283286	0.00295421	0.00219298	0.00333333	0.0020284	0.00632244	0.00347625	0.00344037	0.003367	0.00273224	0.0013369	0	0.0013947	0.00381679	0	0
17	No. of facilities reporting	17	17	17	17	17	17	17	17	17	17	17	17	17	17	17	17	17	17	17	17	17	17	17	11	11	11
N	No. of delivered women who left the facility with PPIUCD	86	82	79	73	68	71	51	81	67	70	56	61	101	134	207	180	183	202
D	Total no. of women who delivered at the facility	374	413	368	374	342	313	344	311	351	329	337	315	406	422	476	443	386	329
23	Proportion of delivered women who left the health facility with PPIUCD	0.229947	0.198547	0.214674	0.195187	0.19883	0.226837	0.148256	0.26045	0.190883	0.212766	0.166172	0.193651	0.248768	0.317536	0.434874	0.406321	0.474093	0.613982	#VALUE!	#VALUE!	#VALUE!	#VALUE!	#VALUE!	#VALUE!	#VALUE!	#VALUE!
2	No. of facilities reporting	2	2	2	2	2	2	2	2	2	2	2	2	2	2	2	2	2	1
N	No. of delivered women who left the facility with post-partum sterilization	4	4	7	3	1	3	6	2	6	3	1	2	1	6	2	2	4	2
D	Total no. of women who delivered at the facility	292	354	338	343	294	286	328	279	317	294	295	287	359	363	414	396	333	329
24	Proportion of delivered women who left the health facility with post-partum sterilization	0.0136986	0.0112994	0.0207101	0.00874636	0.00340136	0.0104895	0.0182927	0.00716846	0.0189274	0.0102041	0.00338983	0.00696864	0.00278552	0.0165289	0.00483092	0.00505051	0.012012	0.00607903	#VALUE!	#VALUE!	#VALUE!	#VALUE!	#VALUE!	#VALUE!	#VALUE!	#VALUE!
1	No. of facilities reporting	1	1	1	1	1	1	1	1	1	1	1	1	1	1	1	1	1	1
N	No. of pregnant women for whom Partograph was filled	0	0	0	0	0	0	0	0	0	0	0	5	362	407	518	539	427	471	506	336	415	321	418	457	427	415
D	Total no. of women admitted in labor in the last month	100	132	116	93	83	78	73	60	59	95	143	465	595	619	616	581	502	573	613	495	529	485	516	590	577	572
25	Proportion of pregnant women for whom partograph was filled	0	0	0	0	0	0	0	0	0	0	0	0.0107527	0.608403	0.657512	0.840909	0.927711	0.850598	0.82199	0.825449	0.678788	0.784499	0.661856	0.810078	0.774576	0.740035	0.725524
11	No. of facilities reporting	5	5	5	5	5	5	5	5	5	6	8	9	9	9	9	9	9	10	10	10	11	11	11	11	7	7
N	No. of pregnant women who were identified as high risk by use of partograph	0	0	0	0	0	0	0	0	0	0	0	2	19	15	30	17	15	31	51	27	21	28	27	18	19	23
D	No. of pregnant women for whom Partograph was filled	0	0	0	0	0	0	0	0	0	0	14	13	362	407	518	539	427	471	506	370	414	306	416	457	422	509
26	Proportion of pregnant women identified as high risk by use of partograph	#N/A	#N/A	#N/A	#N/A	#N/A	#N/A	#N/A	#N/A	#N/A	#N/A	0	0.153846	0.0524862	0.036855	0.0579151	0.0315399	0.0351288	0.0658174	0.100791	0.072973	0.0507246	0.0915033	0.0649038	0.0393873	0.0450237	0.0451866
11	No. of facilities reporting	1	1	1	1	1	1	1	1	1	1	2	4	6	7	9	9	8	10	10	9	11	10	11	11	7	7
N	No. of high risk women identified by use of partograph who were managed at the facility or referred out											0	2	19	15	28	17	15	31	51	27	21	28	27	18	19	22
D	No. of high risk women identified by use of partograph											0	2	19	15	30	17	15	31	51	27	21	28	27	18	19	22
27	Proportion of high risk women managed or referred out by using partograph	#VALUE!	#VALUE!	#VALUE!	#VALUE!	#VALUE!	#VALUE!	#VALUE!	#VALUE!	#VALUE!	#VALUE!	#N/A	1	1	1	0.933333	1	1	1	1	1	1	1	1	1	1	1
10	No. of facilities reporting											1	3	5	6	5	6	7	6	8	7	10	8	10	9	5	5
N	Numerator28
D	Denominator28
28	Indicator28	#VALUE!	#VALUE!	#VALUE!	#VALUE!	#VALUE!	#VALUE!	#VALUE!	#VALUE!	#VALUE!	#VALUE!	#VALUE!	#VALUE!	#VALUE!	#VALUE!	#VALUE!	#VALUE!	#VALUE!	#VALUE!	#VALUE!	#VALUE!	#VALUE!	#VALUE!	#VALUE!	#VALUE!
0	No. of facilities reporting
N	Numerator29
D	Denominator29
29	Indicator29	#VALUE!	#VALUE!	#VALUE!	#VALUE!	#VALUE!	#VALUE!	#VALUE!	#VALUE!	#VALUE!	#VALUE!	#VALUE!	#VALUE!	#VALUE!	#VALUE!	#VALUE!	#VALUE!	#VALUE!	#VALUE!	#VALUE!	#VALUE!	#VALUE!	#VALUE!	#VALUE!	#VALUE!
0	No. of facilities reporting
N	Numerator30
D	Denominator30
30	Indicator30	#VALUE!	#VALUE!	#VALUE!	#VALUE!	#VALUE!	#VALUE!	#VALUE!	#VALUE!	#VALUE!	#VALUE!	#VALUE!	#VALUE!	#VALUE!	#VALUE!	#VALUE!	#VALUE!	#VALUE!	#VALUE!	#VALUE!	#VALUE!	#VALUE!	#VALUE!	#VALUE!	#VALUE!
0	No. of facilities reporting
	CHARTS			Chart 1: For indicators ranging from 0% to 100%												Chart 2: For indicators with small percentage values
1	Select indicator for chart 1 ↓↓										Select indicator for chart 2 ↓↓
Right click and select "Reset Style to Match" to reset Charts ↓↓	Reset Charts										1	Reset Charts
		2013-07-01	2015-08-01			2013-07-01	2015-08-01			2013-07-01	2015-08-01			2013-07-01	2015-08-01
		Proportion of ANCs during which BP of pregnant woman was >130mm Hg systolic or >90mm Hg diastolic in 15 facilities in Uttarakhand, July, 2013 – August, 2015				Proportion of ANCs during which BP of pregnant woman was >130mm Hg systolic or >90mm Hg diastolic in 15 facilities in Uttarakhand, July, 2013 – August, 2015				Proportion of women receiving uterotonic w/in 1 minute of delivery and proportion of postpartum hemmorhage in Uttarakhand, July, 2013 – August, 2015				Average number of times vitals (both BP and pulse) checked and recorded within first 6 hours post partum in Uttarakhand, July, 2013 – August, 2015
		Total no. of ANCs reviewed				Total no. of ANCs reviewed				Number of vaginal deliveries				Total no. of women whose records were reviewed
	CHART DATA
	This section reformats the data above for the charts, and for aggregation. Do not delete this section.	Proportion of ANCs during which BP of pregnant woman was >130mm Hg systolic or >90mm Hg diastolic				Proportion of ANCs during which haemoglobin of pregnant woman was checked & documented				Proportion of ANCs during which history was taken (obstetric history, h/o past illnesses & presenting complaints) to rule out high risk pregnancy				Proportion of ANCs during which counseling about nutrition, family planning , breast feeding was provided & documented				Proportion of mothers who received 100 IFA tablets (to total ANC registered)				Proportion of mothers who got at least one TT injection (to total ANC registered)				Proportion of pregnant women with whose haemoglobin increased by >=2 gms between initial & last antenatal haemoglobin check				Proportion of antenatal cases referred out from total new ANCs registered at the facility				Proportion of total cases referred out from women admitted in labor at facility				Proportion of inborn neonates referred out from total live births in the facility				Proportion of still births among all births at the facility during the last month				Percentage of women having a companion present during vaginal delivery
		Date	Numerator1	Denominator1	Indicator1	Date	Numerator2	Denominator2	Indicator2	Date	Numerator3	Denominator3	Indicator3	Date	Numerator4	Denominator4	Indicator4	Date	Numerator5	Denominator5	Indicator5	Date	Numerator6	Denominator6	Indicator6	Date	Numerator7	Denominator7	Indicator7	Date	Numerator8	Denominator8	Indicator8	Date	Numerator9	Denominator9	Indicator9	Date	Numerator10	Denominator10	Indicator10	Date	Numerator11	Denominator11	Indicator11	Date	Numerator12	Denominator12	Indicator12
1		2013-07-01	2	281	0.00711744	2013-07-01	88	340	0.258824	#N/A			#N/A	#N/A			#N/A	2013-07-01	381	397	0.959698	2013-07-01	270	425	0.635294	#N/A			#N/A	2013-07-01	3	104	0.0288462	2013-07-01	45	1067	0.0421743	2013-07-01	15	591	0.0253807	2013-07-01	15	875	0.0171429	#N/A			#N/A
2		2013-08-01	5	265	0.0188679	2013-08-01	76	275	0.276364	#N/A			#N/A	#N/A			#N/A	2013-08-01	320	330	0.969697	2013-08-01	255	350	0.728571	#N/A			#N/A	2013-08-01	2	96	0.0208333	2013-08-01	38	1131	0.0335986	2013-08-01	25	704	0.0355114	2013-08-01	14	1034	0.0135397	#N/A			#N/A
3		2013-09-01	1	288	0.00347222	2013-09-01	90	311	0.289389	#N/A			#N/A	#N/A			#N/A	2013-09-01	359	392	0.915816	2013-09-01	305	404	0.75495	#N/A			#N/A	2013-09-01	5	98	0.0510204	2013-09-01	38	1167	0.0325621	2013-09-01	17	629	0.027027	2013-09-01	15	918	0.0163399	#N/A			#N/A
4		2013-10-01	0	222	0	2013-10-01	57	242	0.235537	#N/A			#N/A	#N/A			#N/A	2013-10-01	203	220	0.922727	2013-10-01	206	234	0.880342	#N/A			#N/A	2013-10-01	2	75	0.0266667	2013-10-01	17	995	0.0170854	2013-10-01	17	561	0.030303	2013-10-01	11	825	0.0133333	#N/A			#N/A
5		2013-11-01	1	285	0.00350877	2013-11-01	104	301	0.345515	#N/A			#N/A	#N/A			#N/A	2013-11-01	258	268	0.962687	2013-11-01	234	284	0.823944	#N/A			#N/A	2013-11-01	2	79	0.0253165	2013-11-01	25	889	0.0281215	2013-11-01	12	522	0.0229885	2013-11-01	16	790	0.0202532	#N/A			#N/A
6		2013-12-01	1	270	0.0037037	2013-12-01	113	283	0.399293	#N/A			#N/A	#N/A			#N/A	2013-12-01	252	280	0.9	2013-12-01	234	306	0.764706	#N/A			#N/A	2013-12-01	3	76	0.0394737	2013-12-01	57	994	0.0573441	2013-12-01	12	509	0.0235756	2013-12-01	14	724	0.019337	#N/A			#N/A
7		2014-01-01	2	438	0.00456621	2014-01-01	156	704	0.221591	#N/A			#N/A	#N/A			#N/A	2014-01-01	64	568	0.112676	2014-01-01	451	616	0.732143	#N/A			#N/A	2014-01-01	4	115	0.0347826	2014-01-01	54	585	0.0923077	2014-01-01	4	519	0.00770713	2014-01-01	16	713	0.0224404	#N/A			#N/A
8		2014-02-01	3	568	0.00528169	2014-02-01	222	792	0.280303	#N/A			#N/A	#N/A			#N/A	2014-02-01	85	626	0.135783	2014-02-01	396	672	0.589286	#N/A			#N/A	2014-02-01	6	156	0.0384615	2014-02-01	43	551	0.0780399	2014-02-01	5	508	0.00984252	2014-02-01	6	717	0.0083682	#N/A			#N/A
9		2014-03-01	0	538	0	2014-03-01	447	940	0.475532	#N/A			#N/A	#N/A			#N/A	2014-03-01	118	829	0.14234	2014-03-01	607	884	0.686652	#N/A			#N/A	2014-03-01	5	161	0.0310559	2014-03-01	41	536	0.0764925	2014-03-01	5	483	0.010352	2014-03-01	15	732	0.0204918	#N/A			#N/A
10		2014-04-01	9	1579	0.00569981	2014-04-01	1239	1579	0.784674	#N/A			#N/A	#N/A			#N/A	2014-04-01	112	736	0.152174	2014-04-01	659	913	0.721796	2014-04-01	1	32	0.03125	2014-04-01	6	279	0.0215054	2014-04-01	50	572	0.0874126	2014-04-01	14	689	0.0203193	2014-04-01	9	704	0.0127841	#N/A			#N/A
11		2014-05-01	3	1682	0.00178359	2014-05-01	1263	1682	0.750892	#N/A			#N/A	#N/A			#N/A	2014-05-01	76	700	0.108571	2014-05-01	185	214	0.864486	2014-05-01	0	27	0	2014-05-01	10	260	0.0384615	2014-05-01	65	602	0.107973	2014-05-01	11	699	0.0157368	2014-05-01	7	712	0.00983146	#N/A			#N/A
12		2014-06-01	2	1631	0.00122624	2014-06-01	1273	1631	0.780503	#N/A			#N/A	#N/A			#N/A	2014-06-01	11	58	0.189655	2014-06-01	140	182	0.769231	2014-06-01	0	31	0	2014-06-01	18	185	0.0972973	2014-06-01	80	605	0.132231	2014-06-01	11	670	0.0164179	2014-06-01	10	688	0.0145349	#N/A			#N/A
13		2014-07-01	8	1589	0.00503461	2014-07-01	1317	1589	0.828823	#N/A			#N/A	#N/A			#N/A	#N/A			#N/A	2014-07-01	187	214	0.873832	2014-07-01	0	44	0	2014-07-01	5	220	0.0227273	2014-07-01	56	764	0.0732984	2014-07-01	23	904	0.0254425	2014-07-01	11	923	0.0119177	#N/A			#N/A
14		2014-08-01	5	2082	0.00240154	2014-08-01	1617	2082	0.776657	#N/A			#N/A	#N/A			#N/A	#N/A			#N/A	2014-08-01	185	239	0.774059	2014-08-01	0	58	0	2014-08-01	9	276	0.0326087	2014-08-01	120	827	0.145103	2014-08-01	21	893	0.0235162	2014-08-01	19	928	0.0204741	#N/A			#N/A
15		2014-09-01	21	1946	0.0107914	2014-09-01	1595	1960	0.813776	#N/A			#N/A	#N/A			#N/A	#N/A			#N/A	2014-09-01	196	213	0.920188	2014-09-01	0	38	0	2014-09-01	7	241	0.0290456	2014-09-01	106	836	0.126794	2014-09-01	27	982	0.0274949	2014-09-01	9	996	0.00903614	#N/A			#N/A
16		2014-10-01	27	1459	0.0185058	2014-10-01	1155	1459	0.791638	#N/A			#N/A	#N/A			#N/A	#N/A			#N/A	2014-10-01	129	148	0.871622	2014-10-01	0	42	0	2014-10-01	18	249	0.0722892	2014-10-01	87	774	0.112403	2014-10-01	10	934	0.0107066	2014-10-01	10	956	0.0104603	#N/A			#N/A
17		2014-11-01	23	1595	0.0144201	2014-11-01	1321	1629	0.810927	#N/A			#N/A	#N/A			#N/A	#N/A			#N/A	2014-11-01	126	126	1	2014-11-01	0	42	0	2014-11-01	18	214	0.0841121	2014-11-01	74	698	0.106017	2014-11-01	15	851	0.0176263	2014-11-01	12	875	0.0137143	#N/A			#N/A
18		2014-12-01	50	1737	0.0287853	2014-12-01	1349	1737	0.776626	#N/A			#N/A	#N/A			#N/A	#N/A			#N/A	#N/A			#N/A	2014-12-01	0	47	0	2014-12-01	17	535	0.0317757	2014-12-01	84	920	0.0913043	2014-12-01	14	867	0.0161476	2014-12-01	14	884	0.0158371	#N/A			#N/A
19		2015-01-01	17	1499	0.0113409	2015-01-01	1189	1499	0.793195	#N/A			#N/A	#N/A			#N/A	#N/A			#N/A	#N/A			#N/A	#N/A			#N/A	2015-01-01	13	403	0.0322581	2015-01-01	80	975	0.0820513	2015-01-01	15	878	0.0170843	2015-01-01	10	900	0.0111111	#N/A			#N/A
20		2015-02-01	27	1752	0.015411	2015-02-01	1392	1752	0.794521	#N/A			#N/A	#N/A			#N/A	#N/A			#N/A	#N/A			#N/A	#N/A			#N/A	2015-02-01	23	447	0.0514541	2015-02-01	34	775	0.043871	2015-02-01	12	726	0.0165289	2015-02-01	12	741	0.0161943	#N/A			#N/A
21		2015-03-01	36	1645	0.0218845	2015-03-01	1274	1645	0.774468	#N/A			#N/A	#N/A			#N/A	#N/A			#N/A	#N/A			#N/A	#N/A			#N/A	2015-03-01	22	523	0.042065	2015-03-01	49	812	0.0603448	2015-03-01	15	732	0.0204918	2015-03-01	14	762	0.0183727	#N/A			#N/A
22		2015-04-01	26	2039	0.0127513	2015-04-01	1633	2039	0.800883	#N/A			#N/A	#N/A			#N/A	#N/A			#N/A	#N/A			#N/A	#N/A			#N/A	2015-04-01	7	602	0.0116279	2015-04-01	70	726	0.0964187	2015-04-01	19	641	0.0296412	2015-04-01	11	658	0.0167173	#N/A			#N/A
23		2015-05-01	30	1988	0.0150905	2015-05-01	1619	1988	0.814386	#N/A			#N/A	#N/A			#N/A	#N/A			#N/A	#N/A			#N/A	#N/A			#N/A	2015-05-01	14	574	0.0243902	2015-05-01	50	787	0.0635324	2015-05-01	13	714	0.0182073	2015-05-01	20	737	0.027137	#N/A			#N/A
24		2015-06-01	31	1742	0.0177956	2015-06-01	1361	1742	0.781286	#N/A			#N/A	#N/A			#N/A	#N/A			#N/A	#N/A			#N/A	#N/A			#N/A	2015-06-01	12	231	0.0519481	2015-06-01	71	891	0.0796857	2015-06-01	16	806	0.0198511	2015-06-01	13	728	0.0178571	#N/A			#N/A
25		2015-07-01	74	1514	0.0488771	2015-07-01	1291	1514	0.852708	#N/A			#N/A	#N/A			#N/A	#N/A			#N/A	#N/A			#N/A	#N/A			#N/A	2015-07-01	4	156	0.025641	2015-07-01	44	699	0.0629471	2015-07-01	17	654	0.0259939	2015-07-01	5	655	0.00763359	#N/A			#N/A
26		2015-08-01	42	1660	0.0253012	2015-08-01	1415	1660	0.85241	#N/A			#N/A	#N/A			#N/A	#N/A			#N/A	#N/A			#N/A	#N/A			#N/A	2015-08-01	5	164	0.0304878	2015-08-01	62	697	0.0889527	2015-08-01	9	634	0.0141956	2015-08-01	12	635	0.0188976	#N/A			#N/A
27		#N/A			#N/A	#N/A			#N/A	#N/A			#N/A	#N/A			#N/A	#N/A			#N/A	#N/A			#N/A	#N/A			#N/A	#N/A			#N/A	#N/A			#N/A	#N/A			#N/A	#N/A			#N/A	#N/A			#N/A
28		#N/A			#N/A	#N/A			#N/A	#N/A			#N/A	#N/A			#N/A	#N/A			#N/A	#N/A			#N/A	#N/A			#N/A	#N/A			#N/A	#N/A			#N/A	#N/A			#N/A	#N/A			#N/A	#N/A			#N/A
29		#N/A			#N/A	#N/A			#N/A	#N/A			#N/A	#N/A			#N/A	#N/A			#N/A	#N/A			#N/A	#N/A			#N/A	#N/A			#N/A	#N/A			#N/A	#N/A			#N/A	#N/A			#N/A	#N/A			#N/A
30		#N/A			#N/A	#N/A			#N/A	#N/A			#N/A	#N/A			#N/A	#N/A			#N/A	#N/A			#N/A	#N/A			#N/A	#N/A			#N/A	#N/A			#N/A	#N/A			#N/A	#N/A			#N/A	#N/A			#N/A
		#N/A			#N/A	#N/A			#N/A	#N/A			#N/A	#N/A			#N/A	#N/A			#N/A	#N/A			#N/A	#N/A			#N/A	#N/A			#N/A	#N/A			#N/A	#N/A			#N/A	#N/A			#N/A	#N/A			#N/A
		#N/A			#N/A	#N/A			#N/A	#N/A			#N/A	#N/A			#N/A	#N/A			#N/A	#N/A			#N/A	#N/A			#N/A	#N/A			#N/A	#N/A			#N/A	#N/A			#N/A	#N/A			#N/A	#N/A			#N/A
		#N/A			#N/A	#N/A			#N/A	#N/A			#N/A	#N/A			#N/A	#N/A			#N/A	#N/A			#N/A	#N/A			#N/A	#N/A			#N/A	#N/A			#N/A	#N/A			#N/A	#N/A			#N/A	#N/A			#N/A
		#N/A			#N/A	#N/A			#N/A	#N/A			#N/A	#N/A			#N/A	#N/A			#N/A	#N/A			#N/A	#N/A			#N/A	#N/A			#N/A	#N/A			#N/A	#N/A			#N/A	#N/A			#N/A	#N/A			#N/A
		#N/A			#N/A	#N/A			#N/A	#N/A			#N/A	#N/A			#N/A	#N/A			#N/A	#N/A			#N/A	#N/A			#N/A	#N/A			#N/A	#N/A			#N/A	#N/A			#N/A	#N/A			#N/A	#N/A			#N/A
		#N/A			#N/A	#N/A			#N/A	#N/A			#N/A	#N/A			#N/A	#N/A			#N/A	#N/A			#N/A	#N/A			#N/A	#N/A			#N/A	#N/A			#N/A	#N/A			#N/A	#N/A			#N/A	#N/A			#N/A
		#N/A			#N/A	#N/A			#N/A	#N/A			#N/A	#N/A			#N/A	#N/A			#N/A	#N/A			#N/A	#N/A			#N/A	#N/A			#N/A	#N/A			#N/A	#N/A			#N/A	#N/A			#N/A	#N/A			#N/A
		#N/A			#N/A	#N/A			#N/A	#N/A			#N/A	#N/A			#N/A	#N/A			#N/A	#N/A			#N/A	#N/A			#N/A	#N/A			#N/A	#N/A			#N/A	#N/A			#N/A	#N/A			#N/A	#N/A			#N/A
		#N/A			#N/A	#N/A			#N/A	#N/A			#N/A	#N/A			#N/A	#N/A			#N/A	#N/A			#N/A	#N/A			#N/A	#N/A			#N/A	#N/A			#N/A	#N/A			#N/A	#N/A			#N/A	#N/A			#N/A
		#N/A			#N/A	#N/A			#N/A	#N/A			#N/A	#N/A			#N/A	#N/A			#N/A	#N/A			#N/A	#N/A			#N/A	#N/A			#N/A	#N/A			#N/A	#N/A			#N/A	#N/A			#N/A	#N/A			#N/A
		#N/A			#N/A	#N/A			#N/A	#N/A			#N/A	#N/A			#N/A	#N/A			#N/A	#N/A			#N/A	#N/A			#N/A	#N/A			#N/A	#N/A			#N/A	#N/A			#N/A	#N/A			#N/A	#N/A			#N/A
		#N/A			#N/A	#N/A			#N/A	#N/A			#N/A	#N/A			#N/A	#N/A			#N/A	#N/A			#N/A	#N/A			#N/A	#N/A			#N/A	#N/A			#N/A	#N/A			#N/A	#N/A			#N/A	#N/A			#N/A
		#N/A			#N/A	#N/A			#N/A	#N/A			#N/A	#N/A			#N/A	#N/A			#N/A	#N/A			#N/A	#N/A			#N/A	#N/A			#N/A	#N/A			#N/A	#N/A			#N/A	#N/A			#N/A	#N/A			#N/A
		#N/A			#N/A	#N/A			#N/A	#N/A			#N/A	#N/A			#N/A	#N/A			#N/A	#N/A			#N/A	#N/A			#N/A	#N/A			#N/A	#N/A			#N/A	#N/A			#N/A	#N/A			#N/A	#N/A			#N/A
		#N/A			#N/A	#N/A			#N/A	#N/A			#N/A	#N/A			#N/A	#N/A			#N/A	#N/A			#N/A	#N/A			#N/A	#N/A			#N/A	#N/A			#N/A	#N/A			#N/A	#N/A			#N/A	#N/A			#N/A
		#N/A			#N/A	#N/A			#N/A	#N/A			#N/A	#N/A			#N/A	#N/A			#N/A	#N/A			#N/A	#N/A			#N/A	#N/A			#N/A	#N/A			#N/A	#N/A			#N/A	#N/A			#N/A	#N/A			#N/A
		#N/A			#N/A	#N/A			#N/A	#N/A			#N/A	#N/A			#N/A	#N/A			#N/A	#N/A			#N/A	#N/A			#N/A	#N/A			#N/A	#N/A			#N/A	#N/A			#N/A	#N/A			#N/A	#N/A			#N/A
[truncated: 80 more columns]

## Sheet: Punjab
	Punjab	2013-07-01	2013-08-01	2013-09-01	2013-10-01	2013-11-01	2013-12-01	2014-01-01	2014-02-01	2014-03-01	2014-04-01	2014-05-01	2014-06-01	2014-07-01	2014-08-01	2014-09-01	2014-10-01	2014-11-01	2014-12-01	2015-01-01	2015-02-01	2015-03-01	2015-04-01	2015-05-01	2015-06-01	2015-07-01	2015-08-01	2015-09-01	2015-10-01	2015-11-01	2015-12-01	2016-01-01	2016-02-01	2016-03-01	2016-04-01	2016-05-01	2016-06-01	2016-07-01	2016-08-01	2016-09-01	2016-10-01	2016-11-01	2016-12-01	2017-01-01
N	No. of ANCs during which BP of pregnant woman was >140mm Hg systolic or >90mm Hg diastolic	0	1	1	0	0	1	1	2	1	2	1
D	Total no. of ANCs reviewed	846	797	782	713	685	621	531	480	555	652	135
1	Proportion of ANCs during which BP of pregnant woman was >130mm Hg systolic or >90mm Hg diastolic	0	0.00125471	0.00127877	0	0	0.00161031	0.00188324	0.00416667	0.0018018	0.00306748	0.00740741	#VALUE!	#VALUE!	#VALUE!	#VALUE!	#VALUE!	#VALUE!	#VALUE!	#VALUE!	#VALUE!	#VALUE!	#VALUE!	#VALUE!	#VALUE!	#VALUE!	#VALUE!
11	No. of facilities reporting	9	9	9	9	9	9	10	10	10	11	1
N	No. of ANCs for which haemoglobin was checked & documented	927	907	845	743	720	684	567	491	652	554	135					61	263	291	49	63	263	91	81	95	88	88
D	Total no. of ANCs reviewed	962	907	876	773	779	711	663	601	789	680	135					109	320	311	74	74	332	119	125	116	98	114
2	Proportion of ANCs during which haemoglobin of pregnant woman was checked & documented	0.963617	1	0.964612	0.96119	0.924262	0.962025	0.855204	0.816972	0.826362	0.814706	1	#VALUE!	#VALUE!	#VALUE!	#VALUE!	0.559633	0.821875	0.935691	0.662162	0.851351	0.792169	0.764706	0.648	0.818966	0.897959	0.77193
11	No. of facilities reporting	10	10	10	10	10	10	11	11	11	11	1					1	3	3	1	1	2	3	3	3	3	3
N	No. of ANCs for which documented history was taken to rule out high risk pregnancy	71	70	59	61	67	63	21	12	287	146	0						190	241			205	24	25	28	28	35
D	Total no. of ANCs reviewed	962	907	876	773	779	711	681	607	789	680	135						237	246			205	24	40	38	28	35
3	Proportion of ANCs during which history was taken (obstetric history, h/o past illnesses & presenting complaints) to rule out high risk pregnancy	0.0738046	0.0771775	0.0673516	0.0789133	0.0860077	0.0886076	0.030837	0.0197694	0.363752	0.214706	0	#VALUE!	#VALUE!	#VALUE!	#VALUE!	#VALUE!	0.801688	0.979675	#VALUE!	#VALUE!	1	1	0.625	0.736842	1	1
11	No. of facilities reporting	10	10	10	10	10	10	11	11	11	11	1						2	2			1	2	2	2	2	2
N	No. of ANCs for which counseling about nutrition, family planning, breastfeeding was provided & documented	0	0	0	0	0	0	0	0	0	42	0						0	0			0	0	0	0	40	38
D	Total no. of ANCs reviewed	962	907	876	773	779	711	663	601	791	680	135						237	246			205	24	40	38	40	40
4	Proportion of ANCs during which counseling about nutrition, family planning , breast feeding was provided & documented	0	0	0	0	0	0	0	0	0	0.0617647	0	#VALUE!	#VALUE!	#VALUE!	#VALUE!	#VALUE!	0	0	#VALUE!	#VALUE!	0	0	0	0	1	0.95
11	No. of facilities reporting	10	10	10	10	10	10	11	11	11	11	1						2	2			1	2	2	2	2	2
N	No. of pregnant women receiving 100 IFA tablets	471	374	464	508	375	362	376	191	407	116	15	114					54	49
D	Total no. of pregnant women registered in the month	284	233	210	237	215	215	268	211	478	282	30	129					94	74
5	Proportion of mothers who received 100 IFA tablets (to total ANC registered)	1.65845	1.60515	2.20952	2.14346	1.74419	1.68372	1.40299	0.905213	0.851464	0.411348	0.5	0.883721	#VALUE!	#VALUE!	#VALUE!	#VALUE!	0.574468	0.662162	#VALUE!	#VALUE!	#VALUE!	#VALUE!	#VALUE!	#VALUE!	#VALUE!	#VALUE!
10	No. of facilities reporting	3	3	3	3	3	3	3	3	10	9	1	1					2	2
N	No of pregnant women receiving TT1 or TT booster	980	866	850	744	788	755	750	708	887
D	Total no. of ANC registered in the month	989	877	838	749	775	779	754	682	872
6	Proportion of mothers who got at least one TT injection (to total ANC registered)	0.9909	0.987457	1.01432	0.993324	1.01677	0.969191	0.994695	1.03812	1.0172	#VALUE!	#VALUE!	#VALUE!	#VALUE!	#VALUE!	#VALUE!	#VALUE!	#VALUE!	#VALUE!	#VALUE!	#VALUE!	#VALUE!	#VALUE!	#VALUE!	#VALUE!	#VALUE!	#VALUE!
11	No. of facilities reporting	11	11	11	11	11	11	11	11	11
N	No. of pregnant women whose Hb increased by >=2 gms between ANC-1 & ANC-3	0	0	0	0	0	1	1	1	2	1							0	1			6	6	7	4	2	1
D	Total no. of records of pregnant women reviewed (who had at least 3 ANCs and were given at least 100 IFA tablets)	290	281	254	245	240	185	278	146	395	378							20	20			66	64	80	47	60	67
7	Proportion of pregnant women with whose haemoglobin increased by >=2 gms between initial & last antenatal haemoglobin check	0	0	0	0	0	0.00540541	0.00359712	0.00684932	0.00506329	0.0026455	#VALUE!	#VALUE!	#VALUE!	#VALUE!	#VALUE!	#VALUE!	0	0.05	#VALUE!	#VALUE!	0.0909091	0.09375	0.0875	0.0851064	0.0333333	0.0149254
9	No. of facilities reporting	3	3	3	3	3	7	8	7	9	9							1	1			1	1	2	2	2	2
N	No. of ANCs referred out in the last month	2	11	14	4	11	11	0	0	0	0	0	6	0	3	0	6	4	13			0	0	0	2	2	3
D	Total no. of new ANCs registered at the facility in the last month	899	784	756	666	598	702	754	682	872	564	280	261	273	259	243	334	303	323			288	215	228	177	186	222
8	Proportion of antenatal cases referred out from total new ANCs registered at the facility	0.00222469	0.0140306	0.0185185	0.00600601	0.0183946	0.0156695	0	0	0	0	0	0.0229885	0	0.011583	0	0.0179641	0.0132013	0.0402477	#VALUE!	#VALUE!	0	0	0	0.0112994	0.0107527	0.0135135
11	No. of facilities reporting	9	9	9	9	9	9	11	11	11	9	6	6	6	6	6	6	6	6			4	6	6	6	6	5
N	No. of labor cases referred out in the last month	40	52	55	64	64	34	113	104	134	137	106	113	104	145	111	149	150	127	108	120	169	140	129	183	164	158
D	Total no. of women admitted in labor in the last month	1186	1252	1271	1232	1237	1190	2162	1737	2169	1874	1430	1524	1950	2201	2290	2232	2100	2081	2141	1695	1640	1431	1440	1740	1936	2040
9	Proportion of total cases referred out from women admitted in labor at facility	0.0337268	0.0415335	0.043273	0.0519481	0.0517381	0.0285714	0.0522664	0.0598733	0.0617796	0.0731057	0.0741259	0.074147	0.0533333	0.0658791	0.0484716	0.0667563	0.0714286	0.0610284	0.0504437	0.0707965	0.103049	0.0978337	0.0895833	0.105172	0.0847107	0.077451
25	No. of facilities reporting	14	14	14	14	14	14	23	23	25	25	19	19	19	19	19	19	19	19	19	19	19	19	19	19	19	19
N	No. of inborn neonates referred out in the last month	28	23	25	32	41	13	22	23	22	40	39	50	73	51	59	54	43	61	58	53	54	29	38	48	81	86
D	Total no. of live births in the last month	1339	1390	1426	1438	1385	1353	2178	1783	2054	1760	1890	2068	2788	3177	3316	3071	2872	2897	1992	1558	2184	1798	1865	2187	2655	2841
10	Proportion of inborn neonates referred out from total live births in the facility	0.0209111	0.0165468	0.0175316	0.0222531	0.0296029	0.00960828	0.010101	0.0128996	0.0107108	0.0227273	0.0206349	0.0241779	0.0261836	0.0160529	0.0177925	0.0175838	0.0149721	0.0210563	0.0291165	0.034018	0.0247253	0.016129	0.0203753	0.0219479	0.0305085	0.030271
25	No. of facilities reporting	18	18	18	18	18	18	24	24	25	25	25	25	25	25	25	25	25	25	19	19	25	24	25	25	25	25
N	Number of still-births in the facility	34	49	59	38	39	48	49	42	31	40	50	38	47	41	55	44	48	53	34	23	34	29	46	37	50	32
D	Total number of births (live births + still births) in the facility	2491	2708	2724	2643	2571	2458	2561	2087	2085	1800	1940	2106	2835	3217	3371	3115	2919	2956	2026	1581	2218	1877	1911	2224	2695	2867
11	Proportion of still births among all births at the facility during the last month	0.0136491	0.0180945	0.0216593	0.0143776	0.0151692	0.0195281	0.0191332	0.0201246	0.0148681	0.0222222	0.0257732	0.0180437	0.0165785	0.0127448	0.0163156	0.0141252	0.016444	0.0179296	0.0167818	0.0145478	0.0153291	0.0154502	0.0240712	0.0166367	0.0185529	0.0111615
25	No. of facilities reporting	25	25	25	25	25	25	25	25	25	25	25	25	25	25	25	25	25	25	19	19	25	25	25	25	25	25
N	No. of pregnant women having companion at the time of delivery	0	0	0	0	0	1	7	21	76		12	4		15	15
D	Total no. of vaginal deliveries observed	0	0	0	0	0	1	1193	681	1027		14	10		38	37
12	Percentage of women having a companion present during vaginal delivery	#N/A	#N/A	#N/A	#N/A	#N/A	1	0.00586756	0.030837	0.0740019	#VALUE!	0.857143	0.4	#VALUE!	0.394737	0.405405	#VALUE!	#VALUE!	#VALUE!	#VALUE!	#VALUE!	#VALUE!	#VALUE!	#VALUE!	#VALUE!	#VALUE!	#VALUE!
19	No. of facilities reporting	5	5	5	5	5	6	18	11	19		3	1		1	1
N	No .of pregnant women who were given a uterotonic within one minute of birth of baby	0	0	0	0	0	0	9	154	698	1583	1863	2067	2777	3174	3281	3062	2870	2479	1978	1550	2143	1848	1886	2181	2651	2831
D	Total no. of vaginal deliveries observed/reviewed/C-section where only this is done	92	131	118	109	99	203	737	539	1910	1783	1911	2077	2803	3199	3336	3103	2893	2496	2007	1562	2155	1861	1888	2184	2651	2835
13	Proportion of vaginal deliveries for which uterotonic was administered within one minute of birth of baby	0	0	0	0	0	0	0.0122117	0.285714	0.365445	0.88783	0.974882	0.995185	0.990724	0.992185	0.983513	0.986787	0.99205	0.993189	0.985551	0.992318	0.994432	0.993015	0.998941	0.998626	1	0.998589
25	No. of facilities reporting	9	9	9	9	9	14	23	16	25	25	25	25	25	25	25	25	25	25	19	19	25	25	25	25	25	25
N	No. of pregnant women who had PPH at time of delivery in the facility	5	1	5	3	0	5	4	7	9	14	15	13	16	29	31	18	25	28	16	11	20	15	17	15	15	17
D	Total number of in-hospital deliveries reviewed for PPH	550	573	641	643	648	813	1180	1191	1682	1506	1651	1816	2391	2679	2822	2631	2485	2495	2007	1562	2200	1861	1888	2184	2651	2835
14	Postpartum hemorrhage (PPH) rate among in-hospital deliveries	0.00909091	0.0017452	0.00780031	0.00466563	0	0.00615006	0.00338983	0.00587741	0.00535077	0.00929615	0.0090854	0.00715859	0.00669176	0.0108249	0.0109851	0.00684151	0.0100604	0.0112224	0.0079721	0.00704225	0.00909091	0.00806018	0.00900424	0.00686813	0.00565824	0.00599647
25	No. of facilities reporting	12	12	12	12	12	18	23	22	25	25	25	25	25	25	25	25	25	25	19	19	25	25	25	25	25	25
N	No. of newborns who were assisted for breathing at birth	0	0	0	0	0	25	431	8	23	34	9	10	7	25	16	5	1	0	2	1	6	8	6	1	5	8
D	Total no. of newborns observed in the labour room	0	0	0	0	0	76	589	153	433	523	90	96	130	187	194	163	148	145	132	149	134	114	70	89	79	87
15	Proportion of newborns who were assisted for breathing out of total newborns reviewed	#N/A	#N/A	#N/A	#N/A	#N/A	0.328947	0.731749	0.0522876	0.0531178	0.0650096	0.1	0.104167	0.0538462	0.13369	0.0824742	0.0306748	0.00675676	0	0.0151515	0.00671141	0.0447761	0.0701754	0.0857143	0.011236	0.0632911	0.091954
20	No. of facilities reporting	5	5	5	5	5	10	17	8	20	20	4	1	1	2	2	1	2	2	2	4	4	4	3	3	3	3
N	No. of newborns made dry and provided warmth immediately after birth	0	0	0	0	0	36	450	126	509	489	110	116	130	187	194	163
D	Total no. of newborns observed in the labour room	0	0	0	0	0	76	589	186	512	493	110	116	130	187	194	163
16	Proportion of newborns made dry and provided warmth immediately after birth out of total newborns observed	#N/A	#N/A	#N/A	#N/A	#N/A	0.473684	0.764007	0.677419	0.994141	0.991886	1	1	1	1	1	1	#VALUE!	#VALUE!	#VALUE!	#VALUE!	#VALUE!	#VALUE!	#VALUE!	#VALUE!	#VALUE!	#VALUE!
21	No. of facilities reporting	5	5	5	5	5	10	17	9	21	21	5	4	1	2	2	1
N	No. of newborns provided sterile cutting and clamping of cord at birth	0	0	0	0	0	21	449	126	515	475	128	131	166	215	217	183	17	20	14	13	9	11	16	7	19	22
D	Total no. of newborns observed in the labour room	0	0	0	0	0	76	589	186	532	530	128	131	166	215	217	183	17	20	14	13	9	11	16	7	19	22
17	Proportion of newborns who were provided sterile cutting and clamping of cord out of total newborns reviewed	#N/A	#N/A	#N/A	#N/A	#N/A	0.276316	0.762309	0.677419	0.968045	0.896226	1	1	1	1	1	1	1	1	1	1	1	1	1	1	1	1
21	No. of facilities reporting	5	5	5	5	5	10	17	9	21	21	6	5	2	3	3	2	1	1	1	1	1	1	1	1	1	1
N	No. of newborns breastfed within one hour of birth	892	852	904	875	905	865	1472	1006	1045	1027	370	380	677	960	1692	1796	1736	1592	1199	950	1325	1067	1141	1238	1554	1736
D	Total no. of newborns observed	986	989	1003	992	988	986	1789	1142	1180	1226	374	424	801	1612	2171	2168	2416	2425	1571	1200	1865	1552	1572	1831	2225	2412
18	Proportion of newborns breastfed within one hour of birth	0.904665	0.861476	0.901296	0.882056	0.915992	0.877282	0.822806	0.880911	0.885593	0.837684	0.989305	0.896226	0.845194	0.595533	0.779364	0.828413	0.718543	0.656495	0.763208	0.791667	0.710456	0.6875	0.725827	0.676133	0.698427	0.719735
22	No. of facilities reporting	15	15	15	15	15	19	22	18	22	22	8	8	11	15	20	20	21	21	15	15	21	21	21	21	21	21
N	No. of newborns given injection of vitamin K at birth	0	0	0	0	0	0	140	132	836	1479	1835	2061	2748	3098	3285	3052	2839	2457	1964	1526	2156	1800	1835	2160	2601	2783
D	Total no. of newborns observed	142	180	152	179	116	189	660	307	1751	1748	1880	2074	2788	3128	3313	3069	2870	2479	1993	1558	2184	1848	1865	2187	2648	2823
19	Proportion of newborns given injection of vitamin K at birth	0	0	0	0	0	0	0.212121	0.429967	0.477441	0.84611	0.976064	0.993732	0.985653	0.990409	0.991548	0.994461	0.989199	0.991125	0.985449	0.979461	0.987179	0.974026	0.983914	0.987654	0.982251	0.985831
25	No. of facilities reporting	8	8	8	8	8	12	23	16	25	25	25	25	25	25	25	25	25	25	19	19	25	25	25	25	25	25
N	No. of times vitals (both BP and pulse) were checked within first 6 hours after delivery	10	10	10	40	40	104	180	200	363	582	519	633	873	3619.7	4021	3559	3310	3474	4001	3826	3253	2953	2262	2498	3050	3987
D	Total no. of women whose records were reviewed	10	10	10	40	40	263	268	275	306	280	124	158	184	1098	983	950	862	958	982	825	820	737	538	605	721	1155
20	Average number of times vitals (both BP and pulse) checked and recorded within first 6 hours post partum	1	1	1	1	1	0.395437	0.671642	0.727273	1.18627	2.07857	4.18548	4.00633	4.74457	3.29663	4.09054	3.74632	3.83991	3.6263	4.07434	4.63758	3.96707	4.00678	4.20446	4.12893	4.23024	3.45195
21	No. of facilities reporting	4	4	4	6	6	15	19	20	21	20	10	10	10	13	13	13	13	14	14	14	14	14	13	13	13	14
N	No. of post-partum women who received counseling before discharge from the facility	0	0	0	0	0	0	0	0	0	129	200	167	0	0
D	Total no. of deliveries in the month	678	704	779	804	764	803	1426	1184	1148	1024	229	264	65	70
21	Percentage of post partum women who received counseling before discharge	0	0	0	0	0	0	0	0	0	0.125977	0.873362	0.632576	0	0	#VALUE!	#VALUE!	#VALUE!	#VALUE!	#VALUE!	#VALUE!	#VALUE!	#VALUE!	#VALUE!	#VALUE!	#VALUE!	#VALUE!
19	No. of facilities reporting	9	9	9	9	9	14	19	18	19	19	4	4	3	3
N	Number of in-born neonates who died at the facility before discharge	1	0	0	0	2	0	1	1	0	2	0	0	1	2	2	2	0	1	1	1	1	3	2	0	0	0
D	Total number of live-births in the facility in one month	1749	1818	1845	1875	1781	1796	2512	2045	2054	1760	1890	1768	2788	3177	3316	3071	2871	2833	1992	1558	2184	1848	1865	2187	2648	2832
22	Proportion of inborn neonatal deaths before discharge from the facility to total live births	0.000571755	0	0	0	0.00112296	0	0.000398089	0.000488998	0	0.00113636	0	0	0.00035868	0.000629525	0.000603136	0.000651254	0	0.000352983	0.000502008	0.000641849	0.000457875	0.00162338	0.00107239	0	0	0
25	No. of facilities reporting	20	20	20	20	20	21	25	25	25	25	25	24	25	25	25	25	25	24	19	19	25	25	25	25	25	25
N	No. of delivered women who left the facility with PPIUCD	78	93	86	103	101	103	74	140	121	119	134	126	179	188	318	319	372	360	358	344	216	170	222	357	440	478
D	Total no. of women who delivered at the facility	1726	1789	1823	1845	1746	1702	2544	2071	2068	1783	1356	1453	1882	2133	2229	2127	1946	1924	2007	1562	1262	1082	1303	1225	1657	1782
23	Proportion of delivered women who left the health facility with PPIUCD	0.0451912	0.0519843	0.047175	0.0558266	0.0578465	0.060517	0.0290881	0.0676002	0.0585106	0.0667414	0.0988201	0.0867171	0.0951116	0.0881388	0.142665	0.149976	0.191161	0.18711	0.178376	0.22023	0.171157	0.157116	0.170376	0.291429	0.26554	0.268238
25	No. of facilities reporting	19	19	19	19	19	19	25	25	25	25	19	19	19	19	19	19	19	19	19	19	18	18	19	17	18	18
N	No. of delivered women who left the facility with post-partum sterilization	45	64	58	54	42	43	74	68	81	69	70	45	71	89	84	82	53	59	67	47	43	41	38	37	64	58
D	Total no. of women who delivered at the facility	1535	1858	1912	1929	1827	1780	2544	2071	2068	1783	1356	1453	1882	2133	2229	2127	1946	1924	2007	1562	1262	784	830	860	1280	1334
24	Proportion of delivered women who left the health facility with post-partum sterilization	0.029316	0.0344456	0.0303347	0.0279938	0.0229885	0.0241573	0.0290881	0.0328344	0.0391683	0.0386988	0.0516224	0.0309704	0.0377258	0.0417253	0.0376851	0.038552	0.0272354	0.0306653	0.0333832	0.0300896	0.0340729	0.0522959	0.0457831	0.0430233	0.05	0.0434783
25	No. of facilities reporting	19	20	20	20	20	20	25	25	25	25	19	19	19	19	19	19	19	19	19	19	18	16	16	14	16	16
N	No. of pregnant women for whom Partograph was filled													0	13	69	106	247	286	142	120	196	189	223	302	537	550
D	Total no. of women admitted in labor in the last month													9	428	1273	1387	1468	1592	598	491	1301	887	942	1269	1395	1475
25	Proportion of pregnant women for whom partograph was filled	#VALUE!	#VALUE!	#VALUE!	#VALUE!	#VALUE!	#VALUE!	#VALUE!	#VALUE!	#VALUE!	#VALUE!	#VALUE!	#VALUE!	0	0.0303738	0.0542027	0.0764239	0.168256	0.179648	0.237458	0.244399	0.150653	0.213078	0.23673	0.237983	0.384946	0.372881
19	No. of facilities reporting													1	7	10	11	16	17	11	11	18	17	17	19	19	19
N	No. of pregnant women who were identified as high risk by use of partograph													0	2	3	8	38	45	11	13	21	18	16	22	27	17
D	No. of pregnant women for whom Partograph was filled													0	13	69	106	247	286	142	120	196	189	223	302	570	583
26	Proportion of pregnant women identified as high risk by use of partograph	#VALUE!	#VALUE!	#VALUE!	#VALUE!	#VALUE!	#VALUE!	#VALUE!	#VALUE!	#VALUE!	#VALUE!	#VALUE!	#VALUE!	#N/A	0.153846	0.0434783	0.0754717	0.153846	0.157343	0.0774648	0.108333	0.107143	0.0952381	0.0717489	0.0728477	0.0473684	0.0291595
19	No. of facilities reporting													1	6	10	11	16	17	11	11	18	17	17	19	19	19
N	No. of high risk women identified by use of partograph who were managed at the facility or referred out													0	2	3	8	38	45	11	13	21	18	16	22	27	16
D	No. of high risk women identified by use of partograph													0	2	33	20	38	45	11	13	21	18	16	22	27	16
27	Proportion of high risk women managed or referred out by using partograph	#VALUE!	#VALUE!	#VALUE!	#VALUE!	#VALUE!	#VALUE!	#VALUE!	#VALUE!	#VALUE!	#VALUE!	#VALUE!	#VALUE!	#N/A	1	0.0909091	0.4	1	1	1	1	1	1	1	1	1	1
18	No. of facilities reporting													1	6	10	11	14	16	10	10	17	16	16	18	18	18
N	Numerator28
D	Denominator28
28	Indicator28	#VALUE!	#VALUE!	#VALUE!	#VALUE!	#VALUE!	#VALUE!	#VALUE!	#VALUE!	#VALUE!	#VALUE!	#VALUE!	#VALUE!	#VALUE!	#VALUE!	#VALUE!	#VALUE!	#VALUE!	#VALUE!	#VALUE!	#VALUE!	#VALUE!	#VALUE!	#VALUE!	#VALUE!
0	No. of facilities reporting
N	Numerator29
D	Denominator29
29	Indicator29	#VALUE!	#VALUE!	#VALUE!	#VALUE!	#VALUE!	#VALUE!	#VALUE!	#VALUE!	#VALUE!	#VALUE!	#VALUE!	#VALUE!	#VALUE!	#VALUE!	#VALUE!	#VALUE!	#VALUE!	#VALUE!	#VALUE!	#VALUE!	#VALUE!	#VALUE!	#VALUE!	#VALUE!
0	No. of facilities reporting
N	Numerator30
D	Denominator30
30	Indicator30	#VALUE!	#VALUE!	#VALUE!	#VALUE!	#VALUE!	#VALUE!	#VALUE!	#VALUE!	#VALUE!	#VALUE!	#VALUE!	#VALUE!	#VALUE!	#VALUE!	#VALUE!	#VALUE!	#VALUE!	#VALUE!	#VALUE!	#VALUE!	#VALUE!	#VALUE!	#VALUE!	#VALUE!
0	No. of facilities reporting
	CHARTS			Chart 1: For indicators ranging from 0% to 100%												Chart 2: For indicators with small percentage values
1	Select indicator for chart 1 ↓↓										Select indicator for chart 2 ↓↓
Right click and select "Reset Style to Match" to reset Charts ↓↓	Reset Charts										7	Reset Charts
		2013-07-01	2014-05-01			2013-07-01	2015-08-01			2013-07-01	2015-08-01			2013-07-01	2015-08-01
		Proportion of ANCs during which BP of pregnant woman was >130mm Hg systolic or >90mm Hg diastolic in 11 facilities in Punjab, July, 2013 – May, 2014				Proportion of pregnant women with whose haemoglobin increased by >=2 gms between initial & last antenatal haemoglobin check in 9 facilities in Punjab, July, 2013 – August, 2015				Proportion of women receiving uterotonic w/in 1 minute of delivery and proportion of postpartum hemmorhage in Punjab, July, 2013 – August, 2015				Average number of times vitals (both BP and pulse) checked and recorded within first 6 hours post partum in Punjab, July, 2013 – August, 2015
		Total no. of ANCs reviewed				Total no. of records of pregnant women reviewed (who had at least 3 ANCs and were given at least 100 IFA tablets)				Number of vaginal deliveries				Total no. of women whose records were reviewed
	CHART DATA
	This section reformats the data above for the charts, and for aggregation. Do not delete this section.	Proportion of ANCs during which BP of pregnant woman was >130mm Hg systolic or >90mm Hg diastolic				Proportion of ANCs during which haemoglobin of pregnant woman was checked & documented				Proportion of ANCs during which history was taken (obstetric history, h/o past illnesses & presenting complaints) to rule out high risk pregnancy				Proportion of ANCs during which counseling about nutrition, family planning , breast feeding was provided & documented				Proportion of mothers who received 100 IFA tablets (to total ANC registered)				Proportion of mothers who got at least one TT injection (to total ANC registered)				Proportion of pregnant women with whose haemoglobin increased by >=2 gms between initial & last antenatal haemoglobin check				Proportion of antenatal cases referred out from total new ANCs registered at the facility				Proportion of total cases referred out from women admitted in labor at facility				Proportion of inborn neonates referred out from total live births in the facility				Proportion of still births among all births at the facility during the last month				Percentage of women having a companion present during vaginal delivery
		Date	Numerator1	Denominator1	Indicator1	Date	Numerator2	Denominator2	Indicator2	Date	Numerator3	Denominator3	Indicator3	Date	Numerator4	Denominator4	Indicator4	Date	Numerator5	Denominator5	Indicator5	Date	Numerator6	Denominator6	Indicator6	Date	Numerator7	Denominator7	Indicator7	Date	Numerator8	Denominator8	Indicator8	Date	Numerator9	Denominator9	Indicator9	Date	Numerator10	Denominator10	Indicator10	Date	Numerator11	Denominator11	Indicator11	Date	Numerator12	Denominator12	Indicator12
1		2013-07-01	0	846	0	2013-07-01	927	962	0.963617	2013-07-01	71	962	0.0738046	2013-07-01	0	962	0	2013-07-01	471	284	1.65845	2013-07-01	980	989	0.9909	2013-07-01	0	290	0	2013-07-01	2	899	0.00222469	2013-07-01	40	1186	0.0337268	2013-07-01	28	1339	0.0209111	2013-07-01	34	2491	0.0136491	2013-07-01	0	0	#N/A
2		2013-08-01	1	797	0.00125471	2013-08-01	907	907	1	2013-08-01	70	907	0.0771775	2013-08-01	0	907	0	2013-08-01	374	233	1.60515	2013-08-01	866	877	0.987457	2013-08-01	0	281	0	2013-08-01	11	784	0.0140306	2013-08-01	52	1252	0.0415335	2013-08-01	23	1390	0.0165468	2013-08-01	49	2708	0.0180945	2013-08-01	0	0	#N/A
3		2013-09-01	1	782	0.00127877	2013-09-01	845	876	0.964612	2013-09-01	59	876	0.0673516	2013-09-01	0	876	0	2013-09-01	464	210	2.20952	2013-09-01	850	838	1.01432	2013-09-01	0	254	0	2013-09-01	14	756	0.0185185	2013-09-01	55	1271	0.043273	2013-09-01	25	1426	0.0175316	2013-09-01	59	2724	0.0216593	2013-09-01	0	0	#N/A
4		2013-10-01	0	713	0	2013-10-01	743	773	0.96119	2013-10-01	61	773	0.0789133	2013-10-01	0	773	0	2013-10-01	508	237	2.14346	2013-10-01	744	749	0.993324	2013-10-01	0	245	0	2013-10-01	4	666	0.00600601	2013-10-01	64	1232	0.0519481	2013-10-01	32	1438	0.0222531	2013-10-01	38	2643	0.0143776	2013-10-01	0	0	#N/A
5		2013-11-01	0	685	0	2013-11-01	720	779	0.924262	2013-11-01	67	779	0.0860077	2013-11-01	0	779	0	2013-11-01	375	215	1.74419	2013-11-01	788	775	1.01677	2013-11-01	0	240	0	2013-11-01	11	598	0.0183946	2013-11-01	64	1237	0.0517381	2013-11-01	41	1385	0.0296029	2013-11-01	39	2571	0.0151692	2013-11-01	0	0	#N/A
6		2013-12-01	1	621	0.00161031	2013-12-01	684	711	0.962025	2013-12-01	63	711	0.0886076	2013-12-01	0	711	0	2013-12-01	362	215	1.68372	2013-12-01	755	779	0.969191	2013-12-01	1	185	0.00540541	2013-12-01	11	702	0.0156695	2013-12-01	34	1190	0.0285714	2013-12-01	13	1353	0.00960828	2013-12-01	48	2458	0.0195281	2013-12-01	1	1	1
7		2014-01-01	1	531	0.00188324	2014-01-01	567	663	0.855204	2014-01-01	21	681	0.030837	2014-01-01	0	663	0	2014-01-01	376	268	1.40299	2014-01-01	750	754	0.994695	2014-01-01	1	278	0.00359712	2014-01-01	0	754	0	2014-01-01	113	2162	0.0522664	2014-01-01	22	2178	0.010101	2014-01-01	49	2561	0.0191332	2014-01-01	7	1193	0.00586756
8		2014-02-01	2	480	0.00416667	2014-02-01	491	601	0.816972	2014-02-01	12	607	0.0197694	2014-02-01	0	601	0	2014-02-01	191	211	0.905213	2014-02-01	708	682	1.03812	2014-02-01	1	146	0.00684932	2014-02-01	0	682	0	2014-02-01	104	1737	0.0598733	2014-02-01	23	1783	0.0128996	2014-02-01	42	2087	0.0201246	2014-02-01	21	681	0.030837
9		2014-03-01	1	555	0.0018018	2014-03-01	652	789	0.826362	2014-03-01	287	789	0.363752	2014-03-01	0	791	0	2014-03-01	407	478	0.851464	2014-03-01	887	872	1.0172	2014-03-01	2	395	0.00506329	2014-03-01	0	872	0	2014-03-01	134	2169	0.0617796	2014-03-01	22	2054	0.0107108	2014-03-01	31	2085	0.0148681	2014-03-01	76	1027	0.0740019
10		2014-04-01	2	652	0.00306748	2014-04-01	554	680	0.814706	2014-04-01	146	680	0.214706	2014-04-01	42	680	0.0617647	2014-04-01	116	282	0.411348	#N/A			#N/A	2014-04-01	1	378	0.0026455	2014-04-01	0	564	0	2014-04-01	137	1874	0.0731057	2014-04-01	40	1760	0.0227273	2014-04-01	40	1800	0.0222222	#N/A			#N/A
11		2014-05-01	1	135	0.00740741	2014-05-01	135	135	1	2014-05-01	0	135	0	2014-05-01	0	135	0	2014-05-01	15	30	0.5	#N/A			#N/A	#N/A			#N/A	2014-05-01	0	280	0	2014-05-01	106	1430	0.0741259	2014-05-01	39	1890	0.0206349	2014-05-01	50	1940	0.0257732	2014-05-01	12	14	0.857143
12		#N/A			#N/A	#N/A			#N/A	#N/A			#N/A	#N/A			#N/A	2014-06-01	114	129	0.883721	#N/A			#N/A	#N/A			#N/A	2014-06-01	6	261	0.0229885	2014-06-01	113	1524	0.074147	2014-06-01	50	2068	0.0241779	2014-06-01	38	2106	0.0180437	2014-06-01	4	10	0.4
13		#N/A			#N/A	#N/A			#N/A	#N/A			#N/A	#N/A			#N/A	#N/A			#N/A	#N/A			#N/A	#N/A			#N/A	2014-07-01	0	273	0	2014-07-01	104	1950	0.0533333	2014-07-01	73	2788	0.0261836	2014-07-01	47	2835	0.0165785	#N/A			#N/A
14		#N/A			#N/A	#N/A			#N/A	#N/A			#N/A	#N/A			#N/A	#N/A			#N/A	#N/A			#N/A	#N/A			#N/A	2014-08-01	3	259	0.011583	2014-08-01	145	2201	0.0658791	2014-08-01	51	3177	0.0160529	2014-08-01	41	3217	0.0127448	2014-08-01	15	38	0.394737
15		#N/A			#N/A	#N/A			#N/A	#N/A			#N/A	#N/A			#N/A	#N/A			#N/A	#N/A			#N/A	#N/A			#N/A	2014-09-01	0	243	0	2014-09-01	111	2290	0.0484716	2014-09-01	59	3316	0.0177925	2014-09-01	55	3371	0.0163156	2014-09-01	15	37	0.405405
16		#N/A			#N/A	2014-10-01	61	109	0.559633	#N/A			#N/A	#N/A			#N/A	#N/A			#N/A	#N/A			#N/A	#N/A			#N/A	2014-10-01	6	334	0.0179641	2014-10-01	149	2232	0.0667563	2014-10-01	54	3071	0.0175838	2014-10-01	44	3115	0.0141252	#N/A			#N/A
17		#N/A			#N/A	2014-11-01	263	320	0.821875	2014-11-01	190	237	0.801688	2014-11-01	0	237	0	2014-11-01	54	94	0.574468	#N/A			#N/A	2014-11-01	0	20	0	2014-11-01	4	303	0.0132013	2014-11-01	150	2100	0.0714286	2014-11-01	43	2872	0.0149721	2014-11-01	48	2919	0.016444	#N/A			#N/A
18		#N/A			#N/A	2014-12-01	291	311	0.935691	2014-12-01	241	246	0.979675	2014-12-01	0	246	0	2014-12-01	49	74	0.662162	#N/A			#N/A	2014-12-01	1	20	0.05	2014-12-01	13	323	0.0402477	2014-12-01	127	2081	0.0610284	2014-12-01	61	2897	0.0210563	2014-12-01	53	2956	0.0179296	#N/A			#N/A
19		#N/A			#N/A	2015-01-01	49	74	0.662162	#N/A			#N/A	#N/A			#N/A	#N/A			#N/A	#N/A			#N/A	#N/A			#N/A	#N/A			#N/A	2015-01-01	108	2141	0.0504437	2015-01-01	58	1992	0.0291165	2015-01-01	34	2026	0.0167818	#N/A			#N/A
20		#N/A			#N/A	2015-02-01	63	74	0.851351	#N/A			#N/A	#N/A			#N/A	#N/A			#N/A	#N/A			#N/A	#N/A			#N/A	#N/A			#N/A	2015-02-01	120	1695	0.0707965	2015-02-01	53	1558	0.034018	2015-02-01	23	1581	0.0145478	#N/A			#N/A
21		#N/A			#N/A	2015-03-01	263	332	0.792169	2015-03-01	205	205	1	2015-03-01	0	205	0	#N/A			#N/A	#N/A			#N/A	2015-03-01	6	66	0.0909091	2015-03-01	0	288	0	2015-03-01	169	1640	0.103049	2015-03-01	54	2184	0.0247253	2015-03-01	34	2218	0.0153291	#N/A			#N/A
22		#N/A			#N/A	2015-04-01	91	119	0.764706	2015-04-01	24	24	1	2015-04-01	0	24	0	#N/A			#N/A	#N/A			#N/A	2015-04-01	6	64	0.09375	2015-04-01	0	215	0	2015-04-01	140	1431	0.0978337	2015-04-01	29	1798	0.016129	2015-04-01	29	1877	0.0154502	#N/A			#N/A
23		#N/A			#N/A	2015-05-01	81	125	0.648	2015-05-01	25	40	0.625	2015-05-01	0	40	0	#N/A			#N/A	#N/A			#N/A	2015-05-01	7	80	0.0875	2015-05-01	0	228	0	2015-05-01	129	1440	0.0895833	2015-05-01	38	1865	0.0203753	2015-05-01	46	1911	0.0240712	#N/A			#N/A
24		#N/A			#N/A	2015-06-01	95	116	0.818966	2015-06-01	28	38	0.736842	2015-06-01	0	38	0	#N/A			#N/A	#N/A			#N/A	2015-06-01	4	47	0.0851064	2015-06-01	2	177	0.0112994	2015-06-01	183	1740	0.105172	2015-06-01	48	2187	0.0219479	2015-06-01	37	2224	0.0166367	#N/A			#N/A
25		#N/A			#N/A	2015-07-01	88	98	0.897959	2015-07-01	28	28	1	2015-07-01	40	40	1	#N/A			#N/A	#N/A			#N/A	2015-07-01	2	60	0.0333333	2015-07-01	2	186	0.0107527	2015-07-01	164	1936	0.0847107	2015-07-01	81	2655	0.0305085	2015-07-01	50	2695	0.0185529	#N/A			#N/A
26		#N/A			#N/A	2015-08-01	88	114	0.77193	2015-08-01	35	35	1	2015-08-01	38	40	0.95	#N/A			#N/A	#N/A			#N/A	2015-08-01	1	67	0.0149254	2015-08-01	3	222	0.0135135	2015-08-01	158	2040	0.077451	2015-08-01	86	2841	0.030271	2015-08-01	32	2867	0.0111615	#N/A			#N/A
27		#N/A			#N/A	#N/A			#N/A	#N/A			#N/A	#N/A			#N/A	#N/A			#N/A	#N/A			#N/A	#N/A			#N/A	#N/A			#N/A	#N/A			#N/A	#N/A			#N/A	#N/A			#N/A	#N/A			#N/A
28		#N/A			#N/A	#N/A			#N/A	#N/A			#N/A	#N/A			#N/A	#N/A			#N/A	#N/A			#N/A	#N/A			#N/A	#N/A			#N/A	#N/A			#N/A	#N/A			#N/A	#N/A			#N/A	#N/A			#N/A
29		#N/A			#N/A	#N/A			#N/A	#N/A			#N/A	#N/A			#N/A	#N/A			#N/A	#N/A			#N/A	#N/A			#N/A	#N/A			#N/A	#N/A			#N/A	#N/A			#N/A	#N/A			#N/A	#N/A			#N/A
30		#N/A			#N/A	#N/A			#N/A	#N/A			#N/A	#N/A			#N/A	#N/A			#N/A	#N/A			#N/A	#N/A			#N/A	#N/A			#N/A	#N/A			#N/A	#N/A			#N/A	#N/A			#N/A	#N/A			#N/A
		#N/A			#N/A	#N/A			#N/A	#N/A			#N/A	#N/A			#N/A	#N/A			#N/A	#N/A			#N/A	#N/A			#N/A	#N/A			#N/A	#N/A			#N/A	#N/A			#N/A	#N/A			#N/A	#N/A			#N/A
		#N/A			#N/A	#N/A			#N/A	#N/A			#N/A	#N/A			#N/A	#N/A			#N/A	#N/A			#N/A	#N/A			#N/A	#N/A			#N/A	#N/A			#N/A	#N/A			#N/A	#N/A			#N/A	#N/A			#N/A
		#N/A			#N/A	#N/A			#N/A	#N/A			#N/A	#N/A			#N/A	#N/A			#N/A	#N/A			#N/A	#N/A			#N/A	#N/A			#N/A	#N/A			#N/A	#N/A			#N/A	#N/A			#N/A	#N/A			#N/A
		#N/A			#N/A	#N/A			#N/A	#N/A			#N/A	#N/A			#N/A	#N/A			#N/A	#N/A			#N/A	#N/A			#N/A	#N/A			#N/A	#N/A			#N/A	#N/A			#N/A	#N/A			#N/A	#N/A			#N/A
		#N/A			#N/A	#N/A			#N/A	#N/A			#N/A	#N/A			#N/A	#N/A			#N/A	#N/A			#N/A	#N/A			#N/A	#N/A			#N/A	#N/A			#N/A	#N/A			#N/A	#N/A			#N/A	#N/A			#N/A
		#N/A			#N/A	#N/A			#N/A	#N/A			#N/A	#N/A			#N/A	#N/A			#N/A	#N/A			#N/A	#N/A			#N/A	#N/A			#N/A	#N/A			#N/A	#N/A			#N/A	#N/A			#N/A	#N/A			#N/A
		#N/A			#N/A	#N/A			#N/A	#N/A			#N/A	#N/A			#N/A	#N/A			#N/A	#N/A			#N/A	#N/A			#N/A	#N/A			#N/A	#N/A			#N/A	#N/A			#N/A	#N/A			#N/A	#N/A			#N/A
		#N/A			#N/A	#N/A			#N/A	#N/A			#N/A	#N/A			#N/A	#N/A			#N/A	#N/A			#N/A	#N/A			#N/A	#N/A			#N/A	#N/A			#N/A	#N/A			#N/A	#N/A			#N/A	#N/A			#N/A
		#N/A			#N/A	#N/A			#N/A	#N/A			#N/A	#N/A			#N/A	#N/A			#N/A	#N/A			#N/A	#N/A			#N/A	#N/A			#N/A	#N/A			#N/A	#N/A			#N/A	#N/A			#N/A	#N/A			#N/A
		#N/A			#N/A	#N/A			#N/A	#N/A			#N/A	#N/A			#N/A	#N/A			#N/A	#N/A			#N/A	#N/A			#N/A	#N/A			#N/A	#N/A			#N/A	#N/A			#N/A	#N/A			#N/A	#N/A			#N/A
		#N/A			#N/A	#N/A			#N/A	#N/A			#N/A	#N/A			#N/A	#N/A			#N/A	#N/A			#N/A	#N/A			#N/A	#N/A			#N/A	#N/A			#N/A	#N/A			#N/A	#N/A			#N/A	#N/A			#N/A
		#N/A			#N/A	#N/A			#N/A	#N/A			#N/A	#N/A			#N/A	#N/A			#N/A	#N/A			#N/A	#N/A			#N/A	#N/A			#N/A	#N/A			#N/A	#N/A			#N/A	#N/A			#N/A	#N/A			#N/A
		#N/A			#N/A	#N/A			#N/A	#N/A			#N/A	#N/A			#N/A	#N/A			#N/A	#N/A			#N/A	#N/A			#N/A	#N/A			#N/A	#N/A			#N/A	#N/A			#N/A	#N/A			#N/A	#N/A			#N/A
		#N/A			#N/A	#N/A			#N/A	#N/A			#N/A	#N/A			#N/A	#N/A			#N/A	#N/A			#N/A	#N/A			#N/A	#N/A			#N/A	#N/A			#N/A	#N/A			#N/A	#N/A			#N/A	#N/A			#N/A
		#N/A			#N/A	#N/A			#N/A	#N/A			#N/A	#N/A			#N/A	#N/A			#N/A	#N/A			#N/A	#N/A			#N/A	#N/A			#N/A	#N/A			#N/A	#N/A			#N/A	#N/A			#N/A	#N/A			#N/A
		#N/A			#N/A	#N/A			#N/A	#N/A			#N/A	#N/A			#N/A	#N/A			#N/A	#N/A			#N/A	#N/A			#N/A	#N/A			#N/A	#N/A			#N/A	#N/A			#N/A	#N/A			#N/A	#N/A			#N/A
		#N/A			#N/A	#N/A			#N/A	#N/A			#N/A	#N/A			#N/A	#N/A			#N/A	#N/A			#N/A	#N/A			#N/A	#N/A			#N/A	#N/A			#N/A	#N/A			#N/A	#N/A			#N/A	#N/A			#N/A
[truncated: 80 more columns]

## Sheet: Scale-up
	State Name	2013-07-01	2013-08-01	2013-09-01	2013-10-01	2013-11-01	2013-12-01	2014-01-01	2014-02-01	2014-03-01	2014-04-01	2014-05-01	2014-06-01	2014-07-01	2014-08-01	2014-09-01	2014-10-01	2014-11-01	2014-12-01	2015-01-01	2015-02-01	2015-03-01	2015-04-01	2015-05-01	2015-06-01	2015-07-01	2015-08-01	2015-09-01	2015-10-01	2015-11-01	2015-12-01	2016-01-01	2016-02-01	2016-03-01	2016-04-01	2016-05-01	2016-06-01	2016-07-01	2016-08-01	2016-09-01	2016-10-01	2016-11-01	2016-12-01	2017-01-01
N	No. of ANCs during which BP of pregnant woman was >140mm Hg systolic or >90mm Hg diastolic									7	4	8	7	9	5	16	3	1	1	5	2	1	4	1	1	1	1
D	Total no. of ANCs reviewed									475	528	528	488	534	490	493	531	585	501	495	559	448	527	551	491	531	520
1	Proportion of ANCs during which BP of pregnant woman was >130mm Hg systolic or >90mm Hg diastolic	#VALUE!	#VALUE!	#VALUE!	#VALUE!	#VALUE!	#VALUE!	#VALUE!	#VALUE!	0.0147368	0.00757576	0.0151515	0.0143443	0.0168539	0.0102041	0.0324544	0.00564972	0.0017094	0.00199601	0.010101	0.00357782	0.00223214	0.00759013	0.00181488	0.00203666	0.00188324	0.00192308
40	No. of facilities reporting									37	37	37	37	39	39	39	39	39	39	39	40	40	39	39	38	39	39
N	No. of ANCs for which haemoglobin was checked & documented									386	451	422	401	437	384	396	377	449	447	425	507	383	461	498	437	484	447
D	Total no. of ANCs reviewed									470	528	528	488	534	490	493	519	585	501	512	559	448	527	551	491	531	520
2	Proportion of ANCs during which haemoglobin of pregnant woman was checked & documented	#VALUE!	#VALUE!	#VALUE!	#VALUE!	#VALUE!	#VALUE!	#VALUE!	#VALUE!	0.821277	0.854167	0.799242	0.821721	0.818352	0.783673	0.803245	0.726397	0.767521	0.892216	0.830078	0.906977	0.854911	0.874763	0.903811	0.89002	0.911488	0.859615
40	No. of facilities reporting									37	37	37	37	39	39	39	39	39	39	39	40	40	39	39	38	39	39
N	No. of ANCs for which documented history was taken to rule out high risk pregnancy									3	2	2	6	30	21	21	59	64	51	92	83	73	145	248	433	454	428
D	Total no. of ANCs reviewed									289	338	316	302	351	260	298	306	373	407	436	540	448	527	551	491	530	520
3	Proportion of ANCs during which history was taken (obstetric history, h/o past illnesses & presenting complaints) to rule out high risk pregnancy	#VALUE!	#VALUE!	#VALUE!	#VALUE!	#VALUE!	#VALUE!	#VALUE!	#VALUE!	0.0103806	0.00591716	0.00632911	0.0198675	0.0854701	0.0807692	0.0704698	0.19281	0.171582	0.125307	0.211009	0.153704	0.162946	0.275142	0.450091	0.881874	0.856604	0.823077
40	No. of facilities reporting									37	37	37	37	39	39	39	39	39	39	39	40	40	39	39	38	39	39
N	No. of ANCs for which counseling about nutrition, family planning, breastfeeding was provided & documented									0	0	0	0	0	0	0	7	16	9	0	0	255	297	402	382	412	460
D	Total no. of ANCs reviewed									475	528	528	488	511	481	480	514	563	480	480	542	434	500	533	470	520	508
4	Proportion of ANCs during which counseling about nutrition, family planning , breast feeding was provided & documented	#VALUE!	#VALUE!	#VALUE!	#VALUE!	#VALUE!	#VALUE!	#VALUE!	#VALUE!	0	0	0	0	0	0	0	0.0136187	0.0284192	0.01875	0	0	0.587558	0.594	0.754221	0.812766	0.792308	0.905512
38	No. of facilities reporting									37	37	37	37	37	37	37	37	37	37	37	38	38	37	37	36	37	37
N	No. of pregnant women receiving 100 IFA tablets									103	143	169	144	168	142	143	173	193	176	182	216	140	123	151	133	131	94
D	Total no. of pregnant women registered in the month									187	219	213	186	196	168	175	191	225	168	198	208	141	131	151	155	152	131
5	Proportion of mothers who received 100 IFA tablets (to total ANC registered)	#VALUE!	#VALUE!	#VALUE!	#VALUE!	#VALUE!	#VALUE!	#VALUE!	#VALUE!	0.550802	0.652968	0.793427	0.774194	0.857143	0.845238	0.817143	0.905759	0.857778	1.04762	0.919192	1.03846	0.992908	0.938931	1	0.858065	0.861842	0.717557
38	No. of facilities reporting									37	37	37	37	37	37	37	37	37	37	37	38	38	37	37	36	37	37
N	No of pregnant women receiving TT1 or TT booster									148	179	172	143	138	133	134	153	207	158	190	194	130	203	184	141	190	161
D	Total no. of ANC registered in the month									187	219	213	184	201	166	165	197	214	191	204	215	141	219	188	147	198	186
6	Proportion of mothers who got at least one TT injection (to total ANC registered)	#VALUE!	#VALUE!	#VALUE!	#VALUE!	#VALUE!	#VALUE!	#VALUE!	#VALUE!	0.791444	0.817352	0.807512	0.777174	0.686567	0.801205	0.812121	0.77665	0.96729	0.827225	0.931373	0.902326	0.921986	0.926941	0.978723	0.959184	0.959596	0.865591
38	No. of facilities reporting									37	37	37	37	37	37	37	37	37	37	37	38	38	37	37	36	37	37
N	No. of pregnant women whose Hb increased by >=2 gms between ANC-1 & ANC-3									18	17	18	21	18	14	9	22	27	18	20	23	22	24	31	23	14	22
D	Total no. of records of pregnant women reviewed (who had at least 3 ANCs and were given at least 100 IFA tablets)									153	124	139	158	157	149	150	142	154	177	148	140	134	131	132	142	157	131
7	Proportion of pregnant women with whose haemoglobin increased by >=2 gms between initial & last antenatal haemoglobin check	#VALUE!	#VALUE!	#VALUE!	#VALUE!	#VALUE!	#VALUE!	#VALUE!	#VALUE!	0.117647	0.137097	0.129496	0.132911	0.11465	0.0939597	0.06	0.15493	0.175325	0.101695	0.135135	0.164286	0.164179	0.183206	0.234848	0.161972	0.089172	0.167939
38	No. of facilities reporting									37	37	37	37	37	37	37	37	37	37	37	38	38	37	37	36	37	37
N	No. of ANCs referred out in the last month									3	4	10	13	12	15	4	24	20	14	18	24	15	33	24	19	14	18
D	Total no. of new ANCs registered at the facility in the last month									447	496	507	466	505	466	438	513	508	444	431	506	150	233	210	160	522	520
8	Proportion of antenatal cases referred out from total new ANCs registered at the facility	#VALUE!	#VALUE!	#VALUE!	#VALUE!	#VALUE!	#VALUE!	#VALUE!	#VALUE!	0.00671141	0.00806452	0.0197239	0.027897	0.0237624	0.0321888	0.00913242	0.0467836	0.0393701	0.0315315	0.0417633	0.0474308	0.1	0.141631	0.114286	0.11875	0.0268199	0.0346154
40	No. of facilities reporting									37	37	37	37	39	39	39	39	39	39	39	40	40	39	39	38	39	39
N	No. of labor cases referred out in the last month									4	11	9	12	7	14	6	13	18	57	50	46	77	48	53	58	58	42
D	Total no. of women admitted in labor in the last month									51	212	217	252	414	459	441	441	466	480	523	481	495	426	481	475	531	536
9	Proportion of total cases referred out from women admitted in labor at facility	#VALUE!	#VALUE!	#VALUE!	#VALUE!	#VALUE!	#VALUE!	#VALUE!	#VALUE!	0.0784314	0.0518868	0.0414747	0.047619	0.0169082	0.0305011	0.0136054	0.0294785	0.0386266	0.11875	0.0956023	0.0956341	0.155556	0.112676	0.110187	0.122105	0.109228	0.0783582
22	No. of facilities reporting									9	14	14	14	19	19	19	20	20	19	22	21	20	18	18	17	18	18
N	No. of inborn neonates referred out in the last month									2	1	3	6	2	5	3	7	3	6	11	6	7	7	11	10	7	8
D	Total no. of live births in the last month									48	189	188	225	391	426	420	422	435	398	426	391	385	354	412	421	440	472
10	Proportion of inborn neonates referred out from total live births in the facility	#VALUE!	#VALUE!	#VALUE!	#VALUE!	#VALUE!	#VALUE!	#VALUE!	#VALUE!	0.0416667	0.00529101	0.0159574	0.0266667	0.00511509	0.0117371	0.00714286	0.0165877	0.00689655	0.0150754	0.0258216	0.0153453	0.0181818	0.019774	0.026699	0.023753	0.0159091	0.0169492
22	No. of facilities reporting									9	14	14	14	19	19	19	20	20	19	22	21	20	18	18	17	18	18
N	Number of still-births in the facility									0	1	0	5	2	2	2	4	5	1	4	5	6	8	5	2	4	2
D	Total number of births (live births + still births) in the facility									48	190	188	230	393	428	422	424	439	399	430	398	391	364	417	423	444	474
11	Proportion of still births among all births at the facility during the last month	#VALUE!	#VALUE!	#VALUE!	#VALUE!	#VALUE!	#VALUE!	#VALUE!	#VALUE!	0	0.00526316	0	0.0217391	0.00508906	0.0046729	0.00473934	0.00943396	0.0113895	0.00250627	0.00930233	0.0125628	0.0153453	0.021978	0.0119904	0.00472813	0.00900901	0.00421941
22	No. of facilities reporting									9	14	14	14	19	19	19	20	20	19	22	21	20	18	18	17	18	18
N	No. of pregnant women having companion at the time of delivery									12	18	16	10	22	24	15	28	25	16	20	12	23	31	31	62	51	36
D	Total no. of vaginal deliveries observed									48	65	71	58	99	85	83	86	79	70	84	69	81	79	99	102	97	89
12	Percentage of women having a companion present during vaginal delivery	#VALUE!	#VALUE!	#VALUE!	#VALUE!	#VALUE!	#VALUE!	#VALUE!	#VALUE!	0.25	0.276923	0.225352	0.172414	0.222222	0.282353	0.180723	0.325581	0.316456	0.228571	0.238095	0.173913	0.283951	0.392405	0.313131	0.607843	0.525773	0.404494
10	No. of facilities reporting									9	9	9	9	9	9	9	10	10	9	10	9	8	6	5	5	6	6
N	No .of pregnant women who were given a uterotonic within one minute of birth of baby									2	2	32	23	23	22	43	44	79	199	294	349	342	308	357	380	437	460
D	Total no. of vaginal deliveries observed/reviewed/C-section where only this is done									48	190	188	227	393	427	422	425	439	395	424	398	389	361	417	422	443	473
13	Proportion of vaginal deliveries for which uterotonic was administered within one minute of birth of baby	#VALUE!	#VALUE!	#VALUE!	#VALUE!	#VALUE!	#VALUE!	#VALUE!	#VALUE!	0.0416667	0.0105263	0.170213	0.101322	0.0585242	0.0515222	0.101896	0.103529	0.179954	0.503797	0.693396	0.876884	0.879177	0.853186	0.856115	0.900474	0.986456	0.972516
22	No. of facilities reporting									9	14	14	14	19	19	19	20	20	19	22	21	20	18	17	17	18	18
N	No. of pregnant women who had PPH at time of delivery in the facility									0	2	0	0	10	9	8	3	4	15	7	17	7	7	5	4	5	6
D	Total number of in-hospital deliveries reviewed for PPH									48	190	188	227	393	427	422	425	439	395	424	398	389	360	417	422	443	473
14	Postpartum hemorrhage (PPH) rate among in-hospital deliveries	#VALUE!	#VALUE!	#VALUE!	#VALUE!	#VALUE!	#VALUE!	#VALUE!	#VALUE!	0	0.0105263	0	0	0.0254453	0.0210773	0.0189573	0.00705882	0.00911162	0.0379747	0.0165094	0.0427136	0.0179949	0.0194444	0.0119904	0.00947867	0.0112867	0.012685
22	No. of facilities reporting									9	14	14	14	19	19	19	20	20	19	22	21	20	18	17	17	18	18
N	No. of newborns who were assisted for breathing at birth									0	0	1	4	3	3	0	6	7	4	1	11	10	15	15	8	11	14
D	Total no. of newborns observed in the labour room									48	190	188	225	391	426	420	422	435	398	426	395	385	354	412	421	441	473
15	Proportion of newborns who were assisted for breathing out of total newborns reviewed	#VALUE!	#VALUE!	#VALUE!	#VALUE!	#VALUE!	#VALUE!	#VALUE!	#VALUE!	0	0	0.00531915	0.0177778	0.00767263	0.00704225	0	0.014218	0.016092	0.0100503	0.00234742	0.0278481	0.025974	0.0423729	0.0364078	0.0190024	0.0249433	0.0295983
22	No. of facilities reporting									9	14	14	14	19	19	19	20	20	19	22	21	20	18	17	17	18	18
N	No. of newborns made dry and provided warmth immediately after birth									2	3	36	26	27	28	45	82	78	186	389	359	349	343	397	417	440	472
D	Total no. of newborns observed in the labour room									48	189	188	225	391	426	420	422	435	398	426	395	385	354	412	421	440	472
16	Proportion of newborns made dry and provided warmth immediately after birth out of total newborns observed	#VALUE!	#VALUE!	#VALUE!	#VALUE!	#VALUE!	#VALUE!	#VALUE!	#VALUE!	0.0416667	0.015873	0.191489	0.115556	0.0690537	0.0657277	0.107143	0.194313	0.17931	0.467337	0.913146	0.908861	0.906494	0.968927	0.963592	0.990499	1	1
22	No. of facilities reporting									9	14	14	14	19	19	19	20	20	19	22	21	20	18	17	17	18	18
N	No. of newborns provided sterile cutting and clamping of cord at birth									2	3	36	26	174	199	226	275	264	361	373	351	350	343	399	417	440	472
D	Total no. of newborns observed in the labour room									48	189	188	225	391	426	420	422	435	398	426	395	386	354	412	421	440	472
17	Proportion of newborns who were provided sterile cutting and clamping of cord out of total newborns reviewed	#VALUE!	#VALUE!	#VALUE!	#VALUE!	#VALUE!	#VALUE!	#VALUE!	#VALUE!	0.0416667	0.015873	0.191489	0.115556	0.445013	0.467136	0.538095	0.651659	0.606897	0.907035	0.875587	0.888608	0.906736	0.968927	0.968447	0.990499	1	1
22	No. of facilities reporting									9	14	14	14	19	19	19	20	20	19	22	21	20	18	17	17	18	18
N	No. of newborns breastfed within one hour of birth									2	128	153	194	176	207	221	264	259	230	338	374	375	341	385	408	430	460
D	Total no. of newborns observed									48	189	188	224	391	426	420	422	435	398	426	395	385	354	412	421	440	472
18	Proportion of newborns breastfed within one hour of birth	#VALUE!	#VALUE!	#VALUE!	#VALUE!	#VALUE!	#VALUE!	#VALUE!	#VALUE!	0.0416667	0.677249	0.81383	0.866071	0.450128	0.485915	0.52619	0.625592	0.595402	0.577889	0.793427	0.946835	0.974026	0.963277	0.934466	0.969121	0.977273	0.974576
22	No. of facilities reporting									9	14	14	14	19	19	19	20	20	19	22	21	20	18	17	17	18	18
N	No. of newborns given injection of vitamin K at birth									8	10	40	34	202	232	255	275	276	365	423	384	368	340	395	417	428	469
D	Total no. of newborns observed									48	189	188	224	391	426	420	422	436	398	426	395	385	354	412	421	440	472
19	Proportion of newborns given injection of vitamin K at birth	#VALUE!	#VALUE!	#VALUE!	#VALUE!	#VALUE!	#VALUE!	#VALUE!	#VALUE!	0.166667	0.0529101	0.212766	0.151786	0.516624	0.544601	0.607143	0.651659	0.633028	0.917085	0.992958	0.972152	0.955844	0.960452	0.958738	0.990499	0.972727	0.993644
22	No. of facilities reporting									9	14	14	14	19	19	19	20	20	19	22	21	20	18	17	17	18	18
N	No. of times vitals (both BP and pulse) were checked within first 6 hours after delivery									17	17	16	18	20	19	18	24	20	17	19	22	82	91	128	130	137	169
D	Total no. of women whose records were reviewed									48	65	71	57	99	85	83	85	79	70	84	68	68	77	99	102	96	89
20	Average number of times vitals (both BP and pulse) checked and recorded within first 6 hours post partum	#VALUE!	#VALUE!	#VALUE!	#VALUE!	#VALUE!	#VALUE!	#VALUE!	#VALUE!	0.354167	0.261538	0.225352	0.315789	0.20202	0.223529	0.216867	0.282353	0.253165	0.242857	0.22619	0.323529	1.20588	1.18182	1.29293	1.27451	1.42708	1.89888
10	No. of facilities reporting									9	9	9	9	9	9	9	9	10	9	10	9	8	6	5	5	6	6
N	No. of post-partum women who received counseling before discharge from the facility									0	0	2	4	2	2	3	7	5	18	14	15	41	57	71	102	97	89
D	Total no. of deliveries in the month									46	61	67	54	93	78	78	82	77	68	82	67	81	80	99	102	97	89
21	Percentage of post partum women who received counseling before discharge	#VALUE!	#VALUE!	#VALUE!	#VALUE!	#VALUE!	#VALUE!	#VALUE!	#VALUE!	0	0	0.0298507	0.0740741	0.0215054	0.025641	0.0384615	0.0853659	0.0649351	0.264706	0.170732	0.223881	0.506173	0.7125	0.717172	1	1	1
9	No. of facilities reporting									8	8	8	8	8	8	8	8	9	8	9	8	7	6	5	5	6	6
N	Number of in-born neonates who died at the facility before discharge									0	0	0	0	0	0	0	0	0	0	0	0	1	1	1	1	3	1
D	Total number of live-births in the facility in one month									46	61	67	53	259	264	271	282	277	258	299	270	259	248	309	326	314	347
22	Proportion of inborn neonatal deaths before discharge from the facility to total live births	#VALUE!	#VALUE!	#VALUE!	#VALUE!	#VALUE!	#VALUE!	#VALUE!	#VALUE!	0	0	0	0	0	0	0	0	0	0	0	0	0.003861	0.00403226	0.00323625	0.00306748	0.00955414	0.00288184
16	No. of facilities reporting									8	8	8	8	13	13	13	13	14	13	16	15	14	13	12	12	13	13
N	No. of delivered women who left the facility with PPIUCD									0	0	0	0	0	0	0	0	0	11	21	18	4	31	28	29	32	11
D	Total no. of women who delivered at the facility									46	61	67	55	93	78	78	82	77	68	82	67	81	80	99	102	97	89
23	Proportion of delivered women who left the health facility with PPIUCD	#VALUE!	#VALUE!	#VALUE!	#VALUE!	#VALUE!	#VALUE!	#VALUE!	#VALUE!	0	0	0	0	0	0	0	0	0	0.161765	0.256098	0.268657	0.0493827	0.3875	0.282828	0.284314	0.329897	0.123596
9	No. of facilities reporting									8	8	8	8	8	8	8	8	9	8	9	8	7	6	5	5	6	6
N	No. of delivered women who left the facility with post-partum sterilization									0	0	0	0	0	0	0	0	0	0	0	2	0	0	0	0	0	0
D	Total no. of women who delivered at the facility									46	61	67	55	93	78	78	82	77	68	82	67	81	80	105	102	97	89
24	Proportion of delivered women who left the health facility with post-partum sterilization	#VALUE!	#VALUE!	#VALUE!	#VALUE!	#VALUE!	#VALUE!	#VALUE!	#VALUE!	0	0	0	0	0	0	0	0	0	0	0	0.0298507	0	0	0	0	0	0
9	No. of facilities reporting									8	8	8	8	8	8	8	8	9	8	9	8	7	6	5	5	6	6
N	No. of pregnant women for whom Partograph was filled																			0	0	0	0	0	0	0	10
D	Total no. of women admitted in labor in the last month																			35	34	32	40	38	33	53	60
25	Proportion of pregnant women for whom partograph was filled	#VALUE!	#VALUE!	#VALUE!	#VALUE!	#VALUE!	#VALUE!	#VALUE!	#VALUE!	#VALUE!	#VALUE!	#VALUE!	#VALUE!	#VALUE!	#VALUE!	#VALUE!	#VALUE!	#VALUE!	#VALUE!	0	0	0	0	0	0	0	0.166667
2	No. of facilities reporting																			2	2	2	2	2	2	2	2
N	No. of pregnant women who were identified as high risk by use of partograph																			0	0	0	0	0	0	0	0
D	No. of pregnant women for whom Partograph was filled																			0	0	0	0	0	0	0	0
26	Proportion of pregnant women identified as high risk by use of partograph	#VALUE!	#VALUE!	#VALUE!	#VALUE!	#VALUE!	#VALUE!	#VALUE!	#VALUE!	#VALUE!	#VALUE!	#VALUE!	#VALUE!	#VALUE!	#VALUE!	#VALUE!	#VALUE!	#VALUE!	#VALUE!	#N/A	#N/A	#N/A	#N/A	#N/A	#N/A	#N/A	#N/A
2	No. of facilities reporting																			2	2	2	2	2	2	2	2
N	No. of high risk women identified by use of partograph who were managed at the facility or referred out																			0	0	0	0	0	0	0	0
D	No. of high risk women identified by use of partograph																			0	0	0	0	0	0	0	0
27	Proportion of high risk women managed or referred out by using partograph	#VALUE!	#VALUE!	#VALUE!	#VALUE!	#VALUE!	#VALUE!	#VALUE!	#VALUE!	#VALUE!	#VALUE!	#VALUE!	#VALUE!	#VALUE!	#VALUE!	#VALUE!	#VALUE!	#VALUE!	#VALUE!	#N/A	#N/A	#N/A	#N/A	#N/A	#N/A	#N/A	#N/A
2	No. of facilities reporting																			2	2	2	2	2	2	2	2
N	Numerator28
D	Denominator28
28	Indicator28
0	No. of facilities reporting
N	Numerator29
D	Denominator29
29	Indicator29
0	No. of facilities reporting
N	Numerator30
D	Denominator30
30	Indicator30
0	No. of facilities reporting
	CHARTS			Chart 1: For indicators ranging from 0% to 100%												Chart 2: For indicators with small percentage values
1	Select indicator for chart 1 ↓↓										Select indicator for chart 2 ↓↓
Right click and select "Reset Style to Match" to reset Charts ↓↓	Reset Charts										1	Reset Charts
		2014-03-01	2015-08-01			2014-03-01	2015-08-01			2014-03-01	2015-08-01			2014-03-01	2015-08-01
		Proportion of ANCs during which BP of pregnant woman was >130mm Hg systolic or >90mm Hg diastolic in 40 facilities in State Name, March, 2014 – August, 2015				Proportion of ANCs during which BP of pregnant woman was >130mm Hg systolic or >90mm Hg diastolic in 40 facilities in State Name, March, 2014 – August, 2015				Proportion of women receiving uterotonic w/in 1 minute of delivery and proportion of postpartum hemmorhage in State Name, March, 2014 – August, 2015				Average number of times vitals (both BP and pulse) checked and recorded within first 6 hours post partum in State Name, March, 2014 – August, 2015
		Total no. of ANCs reviewed				Total no. of ANCs reviewed				Number of vaginal deliveries				Total no. of women whose records were reviewed
	CHART DATA
	This section reformats the data above for the charts, and for aggregation. Do not delete this section.	Proportion of ANCs during which BP of pregnant woman was >130mm Hg systolic or >90mm Hg diastolic				Proportion of ANCs during which haemoglobin of pregnant woman was checked & documented				Proportion of ANCs during which history was taken (obstetric history, h/o past illnesses & presenting complaints) to rule out high risk pregnancy				Proportion of ANCs during which counseling about nutrition, family planning , breast feeding was provided & documented				Proportion of mothers who received 100 IFA tablets (to total ANC registered)				Proportion of mothers who got at least one TT injection (to total ANC registered)				Proportion of pregnant women with whose haemoglobin increased by >=2 gms between initial & last antenatal haemoglobin check				Proportion of antenatal cases referred out from total new ANCs registered at the facility				Proportion of total cases referred out from women admitted in labor at facility				Proportion of inborn neonates referred out from total live births in the facility				Proportion of still births among all births at the facility during the last month				Percentage of women having a companion present during vaginal delivery
		Date	Numerator1	Denominator1	Indicator1	Date	Numerator2	Denominator2	Indicator2	Date	Numerator3	Denominator3	Indicator3	Date	Numerator4	Denominator4	Indicator4	Date	Numerator5	Denominator5	Indicator5	Date	Numerator6	Denominator6	Indicator6	Date	Numerator7	Denominator7	Indicator7	Date	Numerator8	Denominator8	Indicator8	Date	Numerator9	Denominator9	Indicator9	Date	Numerator10	Denominator10	Indicator10	Date	Numerator11	Denominator11	Indicator11	Date	Numerator12	Denominator12	Indicator12
1		#N/A			#N/A	#N/A			#N/A	#N/A			#N/A	#N/A			#N/A	#N/A			#N/A	#N/A			#N/A	#N/A			#N/A	#N/A			#N/A	#N/A			#N/A	#N/A			#N/A	#N/A			#N/A	#N/A			#N/A
2		#N/A			#N/A	#N/A			#N/A	#N/A			#N/A	#N/A			#N/A	#N/A			#N/A	#N/A			#N/A	#N/A			#N/A	#N/A			#N/A	#N/A			#N/A	#N/A			#N/A	#N/A			#N/A	#N/A			#N/A
3		#N/A			#N/A	#N/A			#N/A	#N/A			#N/A	#N/A			#N/A	#N/A			#N/A	#N/A			#N/A	#N/A			#N/A	#N/A			#N/A	#N/A			#N/A	#N/A			#N/A	#N/A			#N/A	#N/A			#N/A
4		#N/A			#N/A	#N/A			#N/A	#N/A			#N/A	#N/A			#N/A	#N/A			#N/A	#N/A			#N/A	#N/A			#N/A	#N/A			#N/A	#N/A			#N/A	#N/A			#N/A	#N/A			#N/A	#N/A			#N/A
5		#N/A			#N/A	#N/A			#N/A	#N/A			#N/A	#N/A			#N/A	#N/A			#N/A	#N/A			#N/A	#N/A			#N/A	#N/A			#N/A	#N/A			#N/A	#N/A			#N/A	#N/A			#N/A	#N/A			#N/A
6		#N/A			#N/A	#N/A			#N/A	#N/A			#N/A	#N/A			#N/A	#N/A			#N/A	#N/A			#N/A	#N/A			#N/A	#N/A			#N/A	#N/A			#N/A	#N/A			#N/A	#N/A			#N/A	#N/A			#N/A
7		#N/A			#N/A	#N/A			#N/A	#N/A			#N/A	#N/A			#N/A	#N/A			#N/A	#N/A			#N/A	#N/A			#N/A	#N/A			#N/A	#N/A			#N/A	#N/A			#N/A	#N/A			#N/A	#N/A			#N/A
8		#N/A			#N/A	#N/A			#N/A	#N/A			#N/A	#N/A			#N/A	#N/A			#N/A	#N/A			#N/A	#N/A			#N/A	#N/A			#N/A	#N/A			#N/A	#N/A			#N/A	#N/A			#N/A	#N/A			#N/A
9		2014-03-01	7	475	0.0147368	2014-03-01	386	470	0.821277	2014-03-01	3	289	0.0103806	2014-03-01	0	475	0	2014-03-01	103	187	0.550802	2014-03-01	148	187	0.791444	2014-03-01	18	153	0.117647	2014-03-01	3	447	0.00671141	2014-03-01	4	51	0.0784314	2014-03-01	2	48	0.0416667	2014-03-01	0	48	0	2014-03-01	12	48	0.25
10		2014-04-01	4	528	0.00757576	2014-04-01	451	528	0.854167	2014-04-01	2	338	0.00591716	2014-04-01	0	528	0	2014-04-01	143	219	0.652968	2014-04-01	179	219	0.817352	2014-04-01	17	124	0.137097	2014-04-01	4	496	0.00806452	2014-04-01	11	212	0.0518868	2014-04-01	1	189	0.00529101	2014-04-01	1	190	0.00526316	2014-04-01	18	65	0.276923
11		2014-05-01	8	528	0.0151515	2014-05-01	422	528	0.799242	2014-05-01	2	316	0.00632911	2014-05-01	0	528	0	2014-05-01	169	213	0.793427	2014-05-01	172	213	0.807512	2014-05-01	18	139	0.129496	2014-05-01	10	507	0.0197239	2014-05-01	9	217	0.0414747	2014-05-01	3	188	0.0159574	2014-05-01	0	188	0	2014-05-01	16	71	0.225352
12		2014-06-01	7	488	0.0143443	2014-06-01	401	488	0.821721	2014-06-01	6	302	0.0198675	2014-06-01	0	488	0	2014-06-01	144	186	0.774194	2014-06-01	143	184	0.777174	2014-06-01	21	158	0.132911	2014-06-01	13	466	0.027897	2014-06-01	12	252	0.047619	2014-06-01	6	225	0.0266667	2014-06-01	5	230	0.0217391	2014-06-01	10	58	0.172414
13		2014-07-01	9	534	0.0168539	2014-07-01	437	534	0.818352	2014-07-01	30	351	0.0854701	2014-07-01	0	511	0	2014-07-01	168	196	0.857143	2014-07-01	138	201	0.686567	2014-07-01	18	157	0.11465	2014-07-01	12	505	0.0237624	2014-07-01	7	414	0.0169082	2014-07-01	2	391	0.00511509	2014-07-01	2	393	0.00508906	2014-07-01	22	99	0.222222
14		2014-08-01	5	490	0.0102041	2014-08-01	384	490	0.783673	2014-08-01	21	260	0.0807692	2014-08-01	0	481	0	2014-08-01	142	168	0.845238	2014-08-01	133	166	0.801205	2014-08-01	14	149	0.0939597	2014-08-01	15	466	0.0321888	2014-08-01	14	459	0.0305011	2014-08-01	5	426	0.0117371	2014-08-01	2	428	0.0046729	2014-08-01	24	85	0.282353
15		2014-09-01	16	493	0.0324544	2014-09-01	396	493	0.803245	2014-09-01	21	298	0.0704698	2014-09-01	0	480	0	2014-09-01	143	175	0.817143	2014-09-01	134	165	0.812121	2014-09-01	9	150	0.06	2014-09-01	4	438	0.00913242	2014-09-01	6	441	0.0136054	2014-09-01	3	420	0.00714286	2014-09-01	2	422	0.00473934	2014-09-01	15	83	0.180723
16		2014-10-01	3	531	0.00564972	2014-10-01	377	519	0.726397	2014-10-01	59	306	0.19281	2014-10-01	7	514	0.0136187	2014-10-01	173	191	0.905759	2014-10-01	153	197	0.77665	2014-10-01	22	142	0.15493	2014-10-01	24	513	0.0467836	2014-10-01	13	441	0.0294785	2014-10-01	7	422	0.0165877	2014-10-01	4	424	0.00943396	2014-10-01	28	86	0.325581
17		2014-11-01	1	585	0.0017094	2014-11-01	449	585	0.767521	2014-11-01	64	373	0.171582	2014-11-01	16	563	0.0284192	2014-11-01	193	225	0.857778	2014-11-01	207	214	0.96729	2014-11-01	27	154	0.175325	2014-11-01	20	508	0.0393701	2014-11-01	18	466	0.0386266	2014-11-01	3	435	0.00689655	2014-11-01	5	439	0.0113895	2014-11-01	25	79	0.316456
18		2014-12-01	1	501	0.00199601	2014-12-01	447	501	0.892216	2014-12-01	51	407	0.125307	2014-12-01	9	480	0.01875	2014-12-01	176	168	1.04762	2014-12-01	158	191	0.827225	2014-12-01	18	177	0.101695	2014-12-01	14	444	0.0315315	2014-12-01	57	480	0.11875	2014-12-01	6	398	0.0150754	2014-12-01	1	399	0.00250627	2014-12-01	16	70	0.228571
19		2015-01-01	5	495	0.010101	2015-01-01	425	512	0.830078	2015-01-01	92	436	0.211009	2015-01-01	0	480	0	2015-01-01	182	198	0.919192	2015-01-01	190	204	0.931373	2015-01-01	20	148	0.135135	2015-01-01	18	431	0.0417633	2015-01-01	50	523	0.0956023	2015-01-01	11	426	0.0258216	2015-01-01	4	430	0.00930233	2015-01-01	20	84	0.238095
20		2015-02-01	2	559	0.00357782	2015-02-01	507	559	0.906977	2015-02-01	83	540	0.153704	2015-02-01	0	542	0	2015-02-01	216	208	1.03846	2015-02-01	194	215	0.902326	2015-02-01	23	140	0.164286	2015-02-01	24	506	0.0474308	2015-02-01	46	481	0.0956341	2015-02-01	6	391	0.0153453	2015-02-01	5	398	0.0125628	2015-02-01	12	69	0.173913
21		2015-03-01	1	448	0.00223214	2015-03-01	383	448	0.854911	2015-03-01	73	448	0.162946	2015-03-01	255	434	0.587558	2015-03-01	140	141	0.992908	2015-03-01	130	141	0.921986	2015-03-01	22	134	0.164179	2015-03-01	15	150	0.1	2015-03-01	77	495	0.155556	2015-03-01	7	385	0.0181818	2015-03-01	6	391	0.0153453	2015-03-01	23	81	0.283951
22		2015-04-01	4	527	0.00759013	2015-04-01	461	527	0.874763	2015-04-01	145	527	0.275142	2015-04-01	297	500	0.594	2015-04-01	123	131	0.938931	2015-04-01	203	219	0.926941	2015-04-01	24	131	0.183206	2015-04-01	33	233	0.141631	2015-04-01	48	426	0.112676	2015-04-01	7	354	0.019774	2015-04-01	8	364	0.021978	2015-04-01	31	79	0.392405
23		2015-05-01	1	551	0.00181488	2015-05-01	498	551	0.903811	2015-05-01	248	551	0.450091	2015-05-01	402	533	0.754221	2015-05-01	151	151	1	2015-05-01	184	188	0.978723	2015-05-01	31	132	0.234848	2015-05-01	24	210	0.114286	2015-05-01	53	481	0.110187	2015-05-01	11	412	0.026699	2015-05-01	5	417	0.0119904	2015-05-01	31	99	0.313131
24		2015-06-01	1	491	0.00203666	2015-06-01	437	491	0.89002	2015-06-01	433	491	0.881874	2015-06-01	382	470	0.812766	2015-06-01	133	155	0.858065	2015-06-01	141	147	0.959184	2015-06-01	23	142	0.161972	2015-06-01	19	160	0.11875	2015-06-01	58	475	0.122105	2015-06-01	10	421	0.023753	2015-06-01	2	423	0.00472813	2015-06-01	62	102	0.607843
25		2015-07-01	1	531	0.00188324	2015-07-01	484	531	0.911488	2015-07-01	454	530	0.856604	2015-07-01	412	520	0.792308	2015-07-01	131	152	0.861842	2015-07-01	190	198	0.959596	2015-07-01	14	157	0.089172	2015-07-01	14	522	0.0268199	2015-07-01	58	531	0.109228	2015-07-01	7	440	0.0159091	2015-07-01	4	444	0.00900901	2015-07-01	51	97	0.525773
26		2015-08-01	1	520	0.00192308	2015-08-01	447	520	0.859615	2015-08-01	428	520	0.823077	2015-08-01	460	508	0.905512	2015-08-01	94	131	0.717557	2015-08-01	161	186	0.865591	2015-08-01	22	131	0.167939	2015-08-01	18	520	0.0346154	2015-08-01	42	536	0.0783582	2015-08-01	8	472	0.0169492	2015-08-01	2	474	0.00421941	2015-08-01	36	89	0.404494
27		#N/A			#N/A	#N/A			#N/A	#N/A			#N/A	#N/A			#N/A	#N/A			#N/A	#N/A			#N/A	#N/A			#N/A	#N/A			#N/A	#N/A			#N/A	#N/A			#N/A	#N/A			#N/A	#N/A			#N/A
28		#N/A			#N/A	#N/A			#N/A	#N/A			#N/A	#N/A			#N/A	#N/A			#N/A	#N/A			#N/A	#N/A			#N/A	#N/A			#N/A	#N/A			#N/A	#N/A			#N/A	#N/A			#N/A	#N/A			#N/A
29		#N/A			#N/A	#N/A			#N/A	#N/A			#N/A	#N/A			#N/A	#N/A			#N/A	#N/A			#N/A	#N/A			#N/A	#N/A			#N/A	#N/A			#N/A	#N/A			#N/A	#N/A			#N/A	#N/A			#N/A
30		#N/A			#N/A	#N/A			#N/A	#N/A			#N/A	#N/A			#N/A	#N/A			#N/A	#N/A			#N/A	#N/A			#N/A	#N/A			#N/A	#N/A			#N/A	#N/A			#N/A	#N/A			#N/A	#N/A			#N/A
		#N/A			#N/A	#N/A			#N/A	#N/A			#N/A	#N/A			#N/A	#N/A			#N/A	#N/A			#N/A	#N/A			#N/A	#N/A			#N/A	#N/A			#N/A	#N/A			#N/A	#N/A			#N/A	#N/A			#N/A
		#N/A			#N/A	#N/A			#N/A	#N/A			#N/A	#N/A			#N/A	#N/A			#N/A	#N/A			#N/A	#N/A			#N/A	#N/A			#N/A	#N/A			#N/A	#N/A			#N/A	#N/A			#N/A	#N/A			#N/A
		#N/A			#N/A	#N/A			#N/A	#N/A			#N/A	#N/A			#N/A	#N/A			#N/A	#N/A			#N/A	#N/A			#N/A	#N/A			#N/A	#N/A			#N/A	#N/A			#N/A	#N/A			#N/A	#N/A			#N/A
		#N/A			#N/A	#N/A			#N/A	#N/A			#N/A	#N/A			#N/A	#N/A			#N/A	#N/A			#N/A	#N/A			#N/A	#N/A			#N/A	#N/A			#N/A	#N/A			#N/A	#N/A			#N/A	#N/A			#N/A
		#N/A			#N/A	#N/A			#N/A	#N/A			#N/A	#N/A			#N/A	#N/A			#N/A	#N/A			#N/A	#N/A			#N/A	#N/A			#N/A	#N/A			#N/A	#N/A			#N/A	#N/A			#N/A	#N/A			#N/A
		#N/A			#N/A	#N/A			#N/A	#N/A			#N/A	#N/A			#N/A	#N/A			#N/A	#N/A			#N/A	#N/A			#N/A	#N/A			#N/A	#N/A			#N/A	#N/A			#N/A	#N/A			#N/A	#N/A			#N/A
		#N/A			#N/A	#N/A			#N/A	#N/A			#N/A	#N/A			#N/A	#N/A			#N/A	#N/A			#N/A	#N/A			#N/A	#N/A			#N/A	#N/A			#N/A	#N/A			#N/A	#N/A			#N/A	#N/A			#N/A
		#N/A			#N/A	#N/A			#N/A	#N/A			#N/A	#N/A			#N/A	#N/A			#N/A	#N/A			#N/A	#N/A			#N/A	#N/A			#N/A	#N/A			#N/A	#N/A			#N/A	#N/A			#N/A	#N/A			#N/A
		#N/A			#N/A	#N/A			#N/A	#N/A			#N/A	#N/A			#N/A	#N/A			#N/A	#N/A			#N/A	#N/A			#N/A	#N/A			#N/A	#N/A			#N/A	#N/A			#N/A	#N/A			#N/A	#N/A			#N/A
		#N/A			#N/A	#N/A			#N/A	#N/A			#N/A	#N/A			#N/A	#N/A			#N/A	#N/A			#N/A	#N/A			#N/A	#N/A			#N/A	#N/A			#N/A	#N/A			#N/A	#N/A			#N/A	#N/A			#N/A
		#N/A			#N/A	#N/A			#N/A	#N/A			#N/A	#N/A			#N/A	#N/A			#N/A	#N/A			#N/A	#N/A			#N/A	#N/A			#N/A	#N/A			#N/A	#N/A			#N/A	#N/A			#N/A	#N/A			#N/A
		#N/A			#N/A	#N/A			#N/A	#N/A			#N/A	#N/A			#N/A	#N/A			#N/A	#N/A			#N/A	#N/A			#N/A	#N/A			#N/A	#N/A			#N/A	#N/A			#N/A	#N/A			#N/A	#N/A			#N/A
		#N/A			#N/A	#N/A			#N/A	#N/A			#N/A	#N/A			#N/A	#N/A			#N/A	#N/A			#N/A	#N/A			#N/A	#N/A			#N/A	#N/A			#N/A	#N/A			#N/A	#N/A			#N/A	#N/A			#N/A
		#N/A			#N/A	#N/A			#N/A	#N/A			#N/A	#N/A			#N/A	#N/A			#N/A	#N/A			#N/A	#N/A			#N/A	#N/A			#N/A	#N/A			#N/A	#N/A			#N/A	#N/A			#N/A	#N/A			#N/A
		#N/A			#N/A	#N/A			#N/A	#N/A			#N/A	#N/A			#N/A	#N/A			#N/A	#N/A			#N/A	#N/A			#N/A	#N/A			#N/A	#N/A			#N/A	#N/A			#N/A	#N/A			#N/A	#N/A			#N/A
		#N/A			#N/A	#N/A			#N/A	#N/A			#N/A	#N/A			#N/A	#N/A			#N/A	#N/A			#N/A	#N/A			#N/A	#N/A			#N/A	#N/A			#N/A	#N/A			#N/A	#N/A			#N/A	#N/A			#N/A
		#N/A			#N/A	#N/A			#N/A	#N/A			#N/A	#N/A			#N/A	#N/A			#N/A	#N/A			#N/A	#N/A			#N/A	#N/A			#N/A	#N/A			#N/A	#N/A			#N/A	#N/A			#N/A	#N/A			#N/A
[truncated: 80 more columns]

## Sheet: National Totals
	six states in India	2013-07-01	2013-08-01	2013-09-01	2013-10-01	2013-11-01	2013-12-01	2014-01-01	2014-02-01	2014-03-01	2014-04-01	2014-05-01	2014-06-01	2014-07-01	2014-08-01	2014-09-01	2014-10-01	2014-11-01	2014-12-01	2015-01-01	2015-02-01	2015-03-01	2015-04-01	2015-05-01	2015-06-01	2015-07-01	2015-08-01	2015-09-01	2015-10-01	2015-11-01	2015-12-01	2016-01-01	2016-02-01	2016-03-01	2016-04-01	2016-05-01	2016-06-01	2016-07-01	2016-08-01	2016-09-01	2016-10-01	2016-11-01	2016-12-01	2017-01-01
N	No. of ANCs during which BP of pregnant woman was >140mm Hg systolic or >90mm Hg diastolic	3	10	9	4	4	6	13	12	31	27	22	20	38	31	56	56	49	88	74	92	92	89	66	73	122	93
D	Total no. of ANCs reviewed	2684	2491	2493	2103	2147	2246	2731	2622	3511	4019	4007	3789	3876	4428	4252	3745	3911	3908	4142	4480	4411	5035	4928	4582	4624	4780
1	Proportion of ANCs during which BP of pregnant woman was >130mm Hg systolic or >90mm Hg diastolic	0.00111773	0.00401445	0.00361011	0.00190204	0.00186306	0.00267142	0.00476016	0.00457666	0.00882939	0.00671809	0.00549039	0.00527844	0.00980392	0.0070009	0.0131703	0.0149533	0.0125288	0.0225179	0.0178658	0.0205357	0.0208569	0.0176763	0.0133929	0.0159319	0.0263841	0.0194561	#VALUE!	#VALUE!	#VALUE!	#VALUE!	#VALUE!	#VALUE!	#VALUE!	#VALUE!	#VALUE!	#VALUE!	#VALUE!	#VALUE!	#VALUE!	#VALUE!	#VALUE!	#VALUE!	#VALUE!
105	No. of facilities reporting	48	50	51	52	53	56	68	68	105	101	90	87	84	90	90	92	92	92	92	92	92	89	89	88	85	85
N	No. of ANCs for which haemoglobin was checked & documented	1631	1515	1465	1317	1287	1310	1802	1637	2525	2957	2753	2670	2637	2797	2734	2292	2757	2800	2493	2785	2779	3029	2886	2656	2577	2675
D	Total no. of ANCs reviewed	2859	2611	2459	2066	2122	2162	2790	2578	3513	3656	3483	3292	3038	3404	3242	2811	3288	3271	2935	3230	3312	3561	3384	3162	2874	3047
2	Proportion of ANCs during which haemoglobin of pregnant woman was checked & documented	0.570479	0.580237	0.595771	0.637464	0.606503	0.60592	0.645878	0.634988	0.718759	0.808807	0.790411	0.811057	0.868005	0.82168	0.843307	0.815368	0.838504	0.856007	0.849404	0.862229	0.83907	0.850604	0.852837	0.839975	0.89666	0.877913	#VALUE!	#VALUE!	#VALUE!	#VALUE!	#VALUE!	#VALUE!	#VALUE!	#VALUE!	#VALUE!	#VALUE!	#VALUE!	#VALUE!	#VALUE!	#VALUE!	#VALUE!	#VALUE!	#VALUE!
110	No. of facilities reporting	50	52	52	53	54	56	69	73	110	108	95	94	83	85	85	88	90	90	88	89	90	88	84	83	79	79
N	No. of ANCs for which documented history was taken to rule out high risk pregnancy	218	253	218	182	196	263	396	471	896	681	765	793	734	716	684	643	895	882	809	776	1016	908	920	1197	1136	1148
D	Total no. of ANCs reviewed	2822	2573	2388	2121	2043	2019	2049	1723	2230	1706	1442	1296	1085	987	994	940	1280	1275	1186	1285	1440	1327	1271	1302	1259	1278
3	Proportion of ANCs during which history was taken (obstetric history, h/o past illnesses & presenting complaints) to rule out high risk pregnancy	0.0772502	0.0983288	0.0912898	0.0858086	0.0959373	0.130263	0.193265	0.27336	0.401794	0.399179	0.530513	0.611883	0.676498	0.725431	0.688129	0.684043	0.699219	0.691765	0.682125	0.603891	0.705556	0.68425	0.723839	0.919355	0.902303	0.898279	#VALUE!	#VALUE!	#VALUE!	#VALUE!	#VALUE!	#VALUE!	#VALUE!	#VALUE!	#VALUE!	#VALUE!	#VALUE!	#VALUE!	#VALUE!	#VALUE!	#VALUE!	#VALUE!	#VALUE!
92	No. of facilities reporting	41	43	43	44	44	46	54	56	92	85	73	72	61	63	63	65	67	67	65	66	67	65	65	64	65	65
N	No. of ANCs for which counseling about nutrition, family planning, breastfeeding was provided & documented	0	3	2	2	3	50	112	133	145	254	618	696	351	424	533	513	535	548	636	660	967	1008	1013	1087	1069	1146
D	Total no. of ANCs reviewed	2433	2241	2061	1758	1750	1745	1943	1619	2401	1874	1645	1468	1236	1203	1169	1138	1449	1328	1204	1258	1399	1280	1232	1260	1236	1250
4	Proportion of ANCs during which counseling about nutrition, family planning , breast feeding was provided & documented	0	0.00133869	0.000970403	0.00113766	0.00171429	0.0286533	0.0576428	0.0821495	0.0603915	0.135539	0.375684	0.474114	0.283981	0.352452	0.455945	0.450791	0.36922	0.412651	0.528239	0.524642	0.691208	0.7875	0.82224	0.862698	0.864887	0.9168	#VALUE!	#VALUE!	#VALUE!	#VALUE!	#VALUE!	#VALUE!	#VALUE!	#VALUE!	#VALUE!	#VALUE!	#VALUE!	#VALUE!	#VALUE!	#VALUE!	#VALUE!	#VALUE!	#VALUE!
90	No. of facilities reporting	39	40	40	41	41	44	53	53	90	83	71	70	57	59	59	61	63	63	61	62	63	61	61	60	61	61
N	No. of pregnant women receiving 100 IFA tablets	1820	1711	1787	1492	1875	1790	1597	1309	2077	1252	1213	1706	811	552	515	514	530	530	461	491	385	394	691	652	739	652
D	Total no. of pregnant women registered in the month	3196	2994	3346	2811	3071	2731	3331	3028	4231	3466	3398	2982	1198	796	765	800	808	722	647	602	556	437	801	833	903	807
5	Proportion of mothers who received 100 IFA tablets (to total ANC registered)	0.569462	0.571476	0.534071	0.530772	0.61055	0.655438	0.479436	0.432299	0.4909	0.361223	0.356975	0.572099	0.676962	0.693467	0.673203	0.6425	0.655941	0.734072	0.712519	0.815615	0.692446	0.901602	0.862672	0.782713	0.818383	0.807931	#VALUE!	#VALUE!	#VALUE!	#VALUE!	#VALUE!	#VALUE!	#VALUE!	#VALUE!	#VALUE!	#VALUE!	#VALUE!	#VALUE!	#VALUE!	#VALUE!	#VALUE!	#VALUE!	#VALUE!
103	No. of facilities reporting	56	57	55	55	57	55	60	59	103	96	85	78	62	63	63	63	64	64	62	63	63	60	60	59	60	60
N	No of pregnant women receiving TT1 or TT booster	3289	3129	3305	2726	2964	4197	5196	4685	6706	3890	3821	3869	4335	3821	4020	2976	2914	2697	2378	2383	2143	2255	2134	2012	2200	1952
D	Total no. of ANC registered in the month	6685	6023	6818	5610	4110	8115	8685	8690	10136	9234	9186	9021	9985	8873	8740	9428	8715	8160	6412	7115	7362	6962	7506	7060	7671	7112
6	Proportion of mothers who got at least one TT injection (to total ANC registered)	0.491997	0.519509	0.484746	0.485918	0.721168	0.51719	0.598273	0.539125	0.661602	0.421269	0.415959	0.428888	0.434151	0.430632	0.459954	0.315655	0.334366	0.330515	0.370867	0.334926	0.291089	0.323901	0.284306	0.284986	0.286794	0.274466	#VALUE!	#VALUE!	#VALUE!	#VALUE!	#VALUE!	#VALUE!	#VALUE!	#VALUE!	#VALUE!	#VALUE!	#VALUE!	#VALUE!	#VALUE!	#VALUE!	#VALUE!	#VALUE!	#VALUE!
113	No. of facilities reporting	66	66	64	64	67	70	75	76	113	96	88	86	75	76	76	77	77	73	73	74	74	71	71	70	70	70
N	No. of pregnant women whose Hb increased by >=2 gms between ANC-1 & ANC-3	3	6	7	2	1	1	1	5	20	20	20	22	19	19	16	30	31	25	27	27	37	39	46	39	23	31
D	Total no. of records of pregnant women reviewed (who had at least 3 ANCs and were given at least 100 IFA tablets)	981	1046	965	815	735	822	1055	954	1271	857	584	594	549	596	475	385	456	514	411	382	454	442	368	384	404	403
7	Proportion of pregnant women with whose haemoglobin increased by >=2 gms between initial & last antenatal haemoglobin check	0.0030581	0.00573614	0.00725389	0.00245399	0.00136054	0.00121655	0.000947867	0.00524109	0.0157356	0.0233372	0.0342466	0.037037	0.0346084	0.0318792	0.0336842	0.0779221	0.0679825	0.0486381	0.0656934	0.0706806	0.0814978	0.0882353	0.125	0.101562	0.0569307	0.0769231	#VALUE!	#VALUE!	#VALUE!	#VALUE!	#VALUE!	#VALUE!	#VALUE!	#VALUE!	#VALUE!	#VALUE!	#VALUE!	#VALUE!	#VALUE!	#VALUE!	#VALUE!	#VALUE!	#VALUE!
92	No. of facilities reporting	30	32	31	32	32	40	53	53	92	82	74	73	66	66	66	67	68	68	66	67	68	67	64	63	63	63
N	No. of ANCs referred out in the last month	37	57	85	58	67	66	44	106	148	130	180	221	84	136	192	136	129	140	118	119	134	82	88	98	92	90
D	Total no. of new ANCs registered at the facility in the last month	2857	2511	2599	2323	2303	2652	2858	3804	5899	4659	5079	4908	4038	4389	4605	3607	4126	4721	3815	4278	4839	4390	3081	2780	3257	3213
8	Proportion of antenatal cases referred out from total new ANCs registered at the facility	0.0129506	0.0227001	0.0327049	0.0249677	0.0290925	0.0248869	0.0153954	0.0278654	0.025089	0.027903	0.03544	0.0450285	0.0208024	0.0309866	0.0416938	0.0377045	0.0312651	0.0296547	0.0309305	0.0278167	0.0276917	0.0186788	0.0285622	0.0352518	0.0282469	0.0280112	#VALUE!	#VALUE!	#VALUE!	#VALUE!	#VALUE!	#VALUE!	#VALUE!	#VALUE!	#VALUE!	#VALUE!	#VALUE!	#VALUE!	#VALUE!	#VALUE!	#VALUE!	#VALUE!	#VALUE!
110	No. of facilities reporting	62	63	62	62	62	64	70	73	110	104	98	96	83	86	86	86	86	86	80	81	85	84	84	81	78	77
N	No. of labor cases referred out in the last month	428	520	589	578	570	552	717	731	811	827	867	819	791	938	821	848	822	938	941	839	938	851	688	814	918	960
D	Total no. of women admitted in labor in the last month	9539	10497	10966	10553	9759	12283	13209	12068	13169	11495	12347	12385	15118	16098	16217	17090	16031	15722	15431	13359	12994	11026	11938	12373	15304	16773
9	Proportion of total cases referred out from women admitted in labor at facility	0.0448684	0.049538	0.0537115	0.0547712	0.0584076	0.0449402	0.0542812	0.0605734	0.061584	0.0719443	0.0702195	0.0661284	0.0523217	0.0582681	0.0506259	0.0496197	0.0512757	0.0596616	0.0609811	0.0628041	0.0721872	0.0771812	0.0576311	0.0657884	0.0599843	0.0572348	#VALUE!	#VALUE!	#VALUE!	#VALUE!	#VALUE!	#VALUE!	#VALUE!	#VALUE!	#VALUE!	#VALUE!	#VALUE!	#VALUE!	#VALUE!	#VALUE!	#VALUE!	#VALUE!	#VALUE!
132	No. of facilities reporting	73	74	75	76	76	83	104	108	119	125	119	118	122	126	126	127	128	130	132	131	130	128	124	122	116	114
N	No. of inborn neonates referred out in the last month	287	275	325	303	280	227	200	208	225	269	280	298	345	335	322	332	263	256	263	236	258	187	200	242	286	342
D	Total no. of live births in the last month	9310	10121	10706	10512	9722	11344	11852	10649	11248	10625	11556	11765	14828	16855	16828	16352	15251	14975	13730	11762	11857	10157	11563	12491	14802	15874
10	Proportion of inborn neonates referred out from total live births in the facility	0.0308271	0.0271712	0.0303568	0.0288242	0.0288007	0.0200106	0.0168748	0.0195324	0.0200036	0.0253176	0.0242298	0.0253294	0.0232668	0.0198754	0.0191348	0.0203033	0.0172448	0.0170952	0.0191551	0.0200646	0.0217593	0.0184109	0.0172965	0.0193739	0.0193217	0.0215447	#VALUE!	#VALUE!	#VALUE!	#VALUE!	#VALUE!	#VALUE!	#VALUE!	#VALUE!	#VALUE!	#VALUE!	#VALUE!	#VALUE!	#VALUE!	#VALUE!	#VALUE!	#VALUE!	#VALUE!
136	No. of facilities reporting	89	89	90	90	90	95	109	111	121	129	129	129	135	136	136	136	136	136	132	131	136	133	134	133	127	125
N	Number of still-births in the facility	290	291	300	262	278	266	261	228	224	218	259	210	255	282	283	309	286	262	264	223	216	226	237	221	245	234
D	Total number of births (live births + still births) in the facility	14186	15767	15940	15433	14635	13559	13169	11549	11933	11042	12025	12186	15093	17152	17116	16671	15547	15244	14006	11990	12089	10437	11477	11167	13347	14352
11	Proportion of still births among all births at the facility during the last month	0.0204427	0.0184563	0.0188206	0.0169766	0.0189956	0.019618	0.0198193	0.019742	0.0187715	0.0197428	0.0215385	0.0172329	0.0168952	0.0164412	0.0165342	0.0185352	0.0183958	0.0171871	0.0188491	0.0185988	0.0178675	0.0216537	0.02065	0.0197905	0.0183562	0.0163043	#VALUE!	#VALUE!	#VALUE!	#VALUE!	#VALUE!	#VALUE!	#VALUE!	#VALUE!	#VALUE!	#VALUE!	#VALUE!	#VALUE!	#VALUE!	#VALUE!	#VALUE!	#VALUE!	#VALUE!
137	No. of facilities reporting	115	115	115	115	115	115	118	118	127	132	132	132	137	137	137	137	137	137	133	132	137	135	130	115	114	112
N	No. of pregnant women having companion at the time of delivery	143	157	154	173	201	55	100	113	724	652	776	854	142	187	186	174	172	190	182	174	186	161	148	185	163	176
D	Total no. of vaginal deliveries observed	289	300	324	313	322	243	1515	1068	1971	761	894	1041	311	485	461	434	416	425	446	403	380	340	353	349	383	463
12	Percentage of women having a companion present during vaginal delivery	0.49481	0.523333	0.475309	0.552716	0.624224	0.226337	0.0660066	0.105805	0.367326	0.856767	0.868009	0.820365	0.456592	0.385567	0.403471	0.400922	0.413462	0.447059	0.408072	0.431762	0.489474	0.473529	0.419263	0.530086	0.425587	0.38013	#VALUE!	#VALUE!	#VALUE!	#VALUE!	#VALUE!	#VALUE!	#VALUE!	#VALUE!	#VALUE!	#VALUE!	#VALUE!	#VALUE!	#VALUE!	#VALUE!	#VALUE!	#VALUE!	#VALUE!
62	No. of facilities reporting	11	11	11	10	10	26	49	45	62	39	35	33	25	26	25	25	25	24	25	24	23	21	19	19	20	20
N	No .of pregnant women who were given a uterotonic within one minute of birth of baby	12	17	30	25	32	358	578	1527	3057	4132	4889	5042	7517	8328	8786	8846	8425	7688	7010	6231	6504	5948	6877	7680	8791	9259
D	Total no. of vaginal deliveries observed/reviewed/C-section where only this is done	2261	2374	2396	2388	2212	2439	3070	2688	4699	4882	5419	5519	8316	9208	9618	9412	8943	8021	7300	6406	6640	6097	7033	7800	8888	9371
13	Proportion of vaginal deliveries for which uterotonic was administered within one minute of birth of baby	0.00530739	0.00716091	0.0125209	0.010469	0.0144665	0.146781	0.188274	0.56808	0.650564	0.846374	0.902196	0.913571	0.90392	0.904431	0.913496	0.939864	0.942078	0.958484	0.960274	0.972682	0.979518	0.975562	0.977819	0.984615	0.989086	0.988048	#VALUE!	#VALUE!	#VALUE!	#VALUE!	#VALUE!	#VALUE!	#VALUE!	#VALUE!	#VALUE!	#VALUE!	#VALUE!	#VALUE!	#VALUE!	#VALUE!	#VALUE!	#VALUE!	#VALUE!
137	No. of facilities reporting	46	47	51	51	53	73	101	102	120	129	130	131	135	137	137	137	137	137	133	132	137	135	134	134	127	125
N	No. of pregnant women who had PPH at time of delivery in the facility	36	46	50	56	75	91	88	137	92	96	95	85	136	209	184	155	165	193	174	146	171	143	144	115	173	174
D	Total number of in-hospital deliveries reviewed for PPH	5409	5906	6355	6328	6222	6456	7863	8413	9057	8445	9444	9540	12544	14119	14426	14120	13557	13185	12425	10718	10833	9403	10497	11429	13722	14158
14	Postpartum hemorrhage (PPH) rate among in-hospital deliveries	0.00665557	0.00778869	0.00786782	0.00884956	0.012054	0.0140954	0.0111917	0.0162843	0.0101579	0.0113677	0.0100593	0.00890985	0.0108418	0.0148027	0.0127547	0.0109773	0.0121708	0.0146378	0.014004	0.0136219	0.0157851	0.0152079	0.0137182	0.0100621	0.0126075	0.0122899	#VALUE!	#VALUE!	#VALUE!	#VALUE!	#VALUE!	#VALUE!	#VALUE!	#VALUE!	#VALUE!	#VALUE!	#VALUE!	#VALUE!	#VALUE!	#VALUE!	#VALUE!	#VALUE!	#VALUE!
129	No. of facilities reporting	62	64	63	64	67	77	95	103	115	121	120	121	126	128	128	129	129	129	125	124	129	127	126	126	122	117
N	No. of newborns who were assisted for breathing at birth	17	12	18	17	21	97	230	145	203	167	205	189	231	270	208	221	205	207	206	199	183	193	220	246	227	262
D	Total no. of newborns observed in the labour room	351	357	382	418	465	484	1380	1022	1863	2029	2590	2564	3916	4677	4832	4912	4714	5071	4939	4478	3954	3787	4852	5244	6179	6632
15	Proportion of newborns who were assisted for breathing out of total newborns reviewed	0.048433	0.0336134	0.0471204	0.0406699	0.0451613	0.200413	0.166667	0.141879	0.108964	0.0823066	0.0791506	0.0737129	0.0589888	0.0577293	0.0430464	0.0449919	0.0434875	0.0408204	0.0417088	0.0444395	0.0462822	0.0509638	0.0453421	0.0469108	0.0367373	0.0395054	#VALUE!	#VALUE!	#VALUE!	#VALUE!	#VALUE!	#VALUE!	#VALUE!	#VALUE!	#VALUE!	#VALUE!	#VALUE!	#VALUE!	#VALUE!	#VALUE!	#VALUE!	#VALUE!	#VALUE!
84	No. of facilities reporting	15	15	15	15	15	37	60	62	83	84	72	69	73	74	73	73	74	73	76	77	76	74	72	72	71	70
N	No. of newborns made dry and provided warmth immediately after birth	0	0	0	0	0	142	930	888	1468	1445	1642	1652	1902	2278	2143	2116	2099	2112	2136	1996	1879	1772	2371	2552	2874	3135
D	Total no. of newborns observed in the labour room	351	357	382	418	465	797	1535	1157	1627	1666	1876	1889	2327	2718	2557	2486	2477	2347	2199	2055	1945	1795	2396	2563	2880	3139
16	Proportion of newborns made dry and provided warmth immediately after birth out of total newborns observed	0	0	0	0	0	0.178168	0.605863	0.767502	0.902274	0.867347	0.875267	0.874537	0.817361	0.838116	0.838092	0.851167	0.847396	0.899872	0.971351	0.97129	0.966067	0.987187	0.989566	0.995708	0.997917	0.998726	#VALUE!	#VALUE!	#VALUE!	#VALUE!	#VALUE!	#VALUE!	#VALUE!	#VALUE!	#VALUE!	#VALUE!	#VALUE!	#VALUE!	#VALUE!	#VALUE!	#VALUE!	#VALUE!	#VALUE!
84	No. of facilities reporting	15	15	15	15	15	36	58	62	83	84	72	71	72	73	72	72	71	70	73	72	71	69	68	68	67	67
N	No. of newborns provided sterile cutting and clamping of cord at birth	0	0	0	0	0	116	924	923	1486	1430	1660	1667	2179	2644	2496	2303	2132	2129	1963	1966	1944	1834	2456	2593	2943	3194
D	Total no. of newborns observed in the labour room	352	360	384	421	465	807	1545	1167	1650	1703	1894	1904	2457	2913	2729	2697	2542	2407	2253	2096	2010	1855	2480	2605	2943	3194
17	Proportion of newborns who were provided sterile cutting and clamping of cord out of total newborns reviewed	0	0	0	0	0	0.143742	0.598058	0.790917	0.900606	0.839695	0.876452	0.875525	0.886854	0.907655	0.914621	0.853912	0.83871	0.884504	0.871283	0.937977	0.967164	0.988679	0.990323	0.995393	1	1	#VALUE!	#VALUE!	#VALUE!	#VALUE!	#VALUE!	#VALUE!	#VALUE!	#VALUE!	#VALUE!	#VALUE!	#VALUE!	#VALUE!	#VALUE!	#VALUE!	#VALUE!	#VALUE!	#VALUE!
84	No. of facilities reporting	14	14	14	14	14	37	59	63	84	84	73	72	73	74	73	73	72	71	74	73	72	70	69	69	68	68
N	No. of newborns breastfed within one hour of birth	2355	2188	2293	2368	2342	2163	2699	2256	2765	3070	2893	2884	4290	5535	7033	7373	6904	6308	5831	5260	5161	4452	5262	5739	6795	7331
D	Total no. of newborns observed	2731	2713	2762	2782	2735	2569	3457	2755	3256	3448	3052	3091	4910	6745	8141	8293	8127	7583	6578	5786	5969	5238	5950	6633	7775	8302
18	Proportion of newborns breastfed within one hour of birth	0.862321	0.806487	0.830196	0.851186	0.856307	0.841962	0.780735	0.818875	0.849201	0.890371	0.947903	0.933031	0.873727	0.820608	0.863899	0.889063	0.849514	0.831861	0.88644	0.909091	0.864634	0.849943	0.88437	0.865219	0.873955	0.88304	#VALUE!	#VALUE!	#VALUE!	#VALUE!	#VALUE!	#VALUE!	#VALUE!	#VALUE!	#VALUE!	#VALUE!	#VALUE!	#VALUE!	#VALUE!	#VALUE!	#VALUE!	#VALUE!	#VALUE!
110	No. of facilities reporting	36	36	36	36	36	57	72	82	95	100	88	88	96	100	105	109	110	109	106	105	110	108	106	106	102	100
N	No. of newborns given injection of vitamin K at birth	585	708	636	696	524	555	1489	1600	2821	3560	4718	5032	7427	8495	8787	8548	8137	7431	6750	5898	6201	5560	6392	7174	8339	8803
D	Total no. of newborns observed	1380	1527	1570	1636	1536	1812	2826	2371	4305	4452	5267	5731	8058	9039	9103	8967	8472	7608	6859	6029	6318	5719	6507	7272	8479	8941
19	Proportion of newborns given injection of vitamin K at birth	0.423913	0.463654	0.405096	0.425428	0.341146	0.306291	0.526893	0.674821	0.655285	0.799641	0.895766	0.878032	0.921693	0.939816	0.965286	0.953273	0.960458	0.976735	0.984108	0.978272	0.981481	0.972198	0.982327	0.986524	0.983489	0.984565	#VALUE!	#VALUE!	#VALUE!	#VALUE!	#VALUE!	#VALUE!	#VALUE!	#VALUE!	#VALUE!	#VALUE!	#VALUE!	#VALUE!	#VALUE!	#VALUE!	#VALUE!	#VALUE!	#VALUE!
128	No. of facilities reporting	32	32	36	36	36	57	83	89	108	114	116	123	128	128	126	127	127	127	124	123	128	126	125	125	121	119
N	No. of times vitals (both BP and pulse) were checked within first 6 hours after delivery	173	194	195	328	449	345	978	1150	1716	2403	3297	4677	6607	10462.7	11364	10987	10338	10887	11148	9903	9589	9078	10623	12081	12938	14405
D	Total no. of women whose records were reviewed	435	478	573	662	683	812	1147	1192	1396	1417	1662	2411	2777	3959	4016	3805	3628	3611	3390	3031	2940	2696	3053	3336	3658	4188
20	Average number of times vitals (both BP and pulse) checked and recorded within first 6 hours post partum	0.397701	0.405858	0.340314	0.495468	0.657394	0.424877	0.852659	0.964765	1.22923	1.69584	1.98375	1.93986	2.37919	2.64276	2.82968	2.88752	2.8495	3.01495	3.2885	3.26724	3.26156	3.36721	3.47953	3.6214	3.53691	3.43959	#VALUE!	#VALUE!	#VALUE!	#VALUE!	#VALUE!	#VALUE!	#VALUE!	#VALUE!	#VALUE!	#VALUE!	#VALUE!	#VALUE!	#VALUE!	#VALUE!	#VALUE!	#VALUE!	#VALUE!
101	No. of facilities reporting	25	26	31	35	36	56	74	84	97	96	87	96	97	100	99	99	100	100	101	100	99	97	95	95	91	90
N	No. of post-partum women who received counseling before discharge from the facility	317	350	276	281	551	443	820	1712	2112	1834	2397	2680	2678	2996	3244	2554	3075	2140	2140	2092	1906	1754	2073	2318	2772	2890
D	Total no. of deliveries in the month	4045	4626	5091	4897	4716	4351	4987	4443	5099	4470	3900	3801	3860	4251	4467	3745	4110	3053	2972	2760	2485	2338	2641	2902	3351	3535
21	Percentage of post partum women who received counseling before discharge	0.0783684	0.0756593	0.0542133	0.0573821	0.116836	0.101816	0.164428	0.385325	0.414199	0.410291	0.614615	0.705078	0.693782	0.704775	0.726214	0.681976	0.748175	0.70095	0.720054	0.757971	0.767002	0.750214	0.78493	0.798759	0.827216	0.817539	#VALUE!	#VALUE!	#VALUE!	#VALUE!	#VALUE!	#VALUE!	#VALUE!	#VALUE!	#VALUE!	#VALUE!	#VALUE!	#VALUE!	#VALUE!	#VALUE!	#VALUE!	#VALUE!	#VALUE!
71	No. of facilities reporting	37	37	38	38	39	45	60	61	71	66	53	54	50	52	51	48	53	50	50	49	48	47	44	44	44	44
N	Number of in-born neonates who died at the facility before discharge	49	63	64	40	53	45	51	46	49	52	54	52	67	68	69	72	64	82	46	64	55	55	41	37	28	29
D	Total number of live-births in the facility in one month	11258	12396	12588	12087	11490	11955	12648	11117	11483	10604	11442	11300	14707	16705	16694	16227	15104	14776	13615	11647	11747	10107	10299	9832	11976	12748
22	Proportion of inborn neonatal deaths before discharge from the facility to total live births	0.00435246	0.00508228	0.00508421	0.00330934	0.00461271	0.00376412	0.00403226	0.00413781	0.00426718	0.00490381	0.00471945	0.00460177	0.00455565	0.00407064	0.00413322	0.00443705	0.00423729	0.00554954	0.00337863	0.00549498	0.00468205	0.00544177	0.00398097	0.00376322	0.00233801	0.00227487	#VALUE!	#VALUE!	#VALUE!	#VALUE!	#VALUE!	#VALUE!	#VALUE!	#VALUE!	#VALUE!	#VALUE!	#VALUE!	#VALUE!	#VALUE!	#VALUE!	#VALUE!	#VALUE!	#VALUE!
131	No. of facilities reporting	98	98	98	98	98	102	113	115	123	124	123	123	129	131	131	130	131	130	127	126	131	130	123	108	108	106
N	No. of delivered women who left the facility with PPIUCD	610	489	625	1338	1489	1460	1727	1398	1423	1430	1517	1749	2657	2995	2956	2546	2569	2311	2128	1962	1837	1553	1655	1750	2176	2132
D	Total no. of women who delivered at the facility	8719	9772	10009	9929	9217	10697	11204	9875	10257	9080	9319	9412	11117	12806	12419	11975	11179	10667	10237	8435	7805	6715	6646	6783	8471	9072
23	Proportion of delivered women who left the health facility with PPIUCD	0.0699622	0.0500409	0.0624438	0.134757	0.161549	0.136487	0.154141	0.14157	0.138735	0.157489	0.162786	0.185827	0.239003	0.233875	0.238022	0.21261	0.229806	0.216649	0.207873	0.232602	0.235362	0.231273	0.249022	0.257998	0.256876	0.235009	#VALUE!	#VALUE!	#VALUE!	#VALUE!	#VALUE!	#VALUE!	#VALUE!	#VALUE!	#VALUE!	#VALUE!	#VALUE!	#VALUE!	#VALUE!	#VALUE!	#VALUE!	#VALUE!	#VALUE!
96	No. of facilities reporting	71	72	71	72	72	77	86	88	96	95	86	87	81	84	82	81	83	79	79	76	74	72	66	64	65	63
N	No. of delivered women who left the facility with post-partum sterilization	72	110	95	78	50	172	192	143	161	162	142	166	212	204	140	162	178	203	230	157	151	134	108	56	167	172
D	Total no. of women who delivered at the facility	6444	8089	8394	8223	7607	9202	9656	8566	8743	7779	7883	7829	8999	10177	10129	9734	9193	9054	8620	7241	6586	5335	5041	5229	6721	7163
24	Proportion of delivered women who left the health facility with post-partum sterilization	0.0111732	0.0135987	0.0113176	0.00948559	0.00657289	0.0186916	0.019884	0.0166939	0.0184147	0.0208253	0.0180134	0.0212032	0.0235582	0.0200452	0.0138217	0.0166427	0.0193626	0.022421	0.0266821	0.0216821	0.0229274	0.0251172	0.0214243	0.0107095	0.0248475	0.0240123	#VALUE!	#VALUE!	#VALUE!	#VALUE!	#VALUE!	#VALUE!	#VALUE!	#VALUE!	#VALUE!	#VALUE!	#VALUE!	#VALUE!	#VALUE!	#VALUE!	#VALUE!	#VALUE!	#VALUE!
85	No. of facilities reporting	60	62	62	62	62	66	75	77	85	83	74	75	68	70	70	69	71	69	68	67	65	62	55	53	55	55
N	No. of pregnant women for whom Partograph was filled	0	0	0	0	0	0	0	0	45	28	415	548	1249	1639	1864	1879	1899	1963	1895	1631	1649	1609	1938	2084	2569	2764
D	Total no. of women admitted in labor in the last month	111	145	133	104	95	85	118	92	188	204	1835	2163	2911	4435	5364	5555	5299	5167	4233	3641	4239	4001	4384	5057	5728	6035
25	Proportion of pregnant women for whom partograph was filled	0	0	0	0	0	0	0	0	0.239362	0.137255	0.226158	0.253352	0.429062	0.36956	0.347502	0.338254	0.35837	0.379911	0.447673	0.447954	0.389007	0.402149	0.442062	0.412102	0.448499	0.457995	#VALUE!	#VALUE!	#VALUE!	#VALUE!	#VALUE!	#VALUE!	#VALUE!	#VALUE!	#VALUE!	#VALUE!	#VALUE!	#VALUE!	#VALUE!	#VALUE!	#VALUE!	#VALUE!	#VALUE!
62	No. of facilities reporting	7	7	7	7	7	7	8	8	9	10	25	27	32	45	49	50	55	57	53	53	61	61	60	62	58	58
N	No. of pregnant women who were identified as high risk by use of partograph	0	0	0	0	0	0	0	0	0	0	4	4	26	73	98	80	110	134	128	81	116	96	92	98	128	111
D	No. of pregnant women for whom Partograph was filled	0	0	0	0	0	0	0	0	0	2	385	504	1093	1444	1749	1991	1985	2043	1866	1738	1751	1594	1960	2130	2598	2894
26	Proportion of pregnant women identified as high risk by use of partograph	#N/A	#N/A	#N/A	#N/A	#N/A	#N/A	#N/A	#N/A	#N/A	0	0.0103896	0.00793651	0.0237877	0.050554	0.056032	0.0401808	0.0554156	0.0655898	0.0685959	0.0466053	0.0662479	0.0602258	0.0469388	0.0460094	0.0492687	0.0383552	#VALUE!	#VALUE!	#VALUE!	#VALUE!	#VALUE!	#VALUE!	#VALUE!	#VALUE!	#VALUE!	#VALUE!	#VALUE!	#VALUE!	#VALUE!	#VALUE!	#VALUE!	#VALUE!	#VALUE!
62	No. of facilities reporting	3	3	3	3	3	3	4	4	4	4	18	20	26	40	47	50	54	57	53	52	61	60	60	62	58	58
N	No. of high risk women identified by use of partograph who were managed at the facility or referred out	0	0	0	0	0	0	0	0	0	0	0	4	24	69	87	67	106	121	117	77	107	90	89	96	126	108
D	No. of high risk women identified by use of partograph	0	0	0	0	0	0	0	0	0	0	0	4	26	73	125	89	109	129	121	81	112	95	94	97	126	108
27	Proportion of high risk women managed or referred out by using partograph	#N/A	#N/A	#N/A	#N/A	#N/A	#N/A	#N/A	#N/A	#N/A	#N/A	#N/A	1	0.923077	0.945205	0.696	0.752809	0.972477	0.937984	0.966942	0.950617	0.955357	0.947368	0.946809	0.989691	1	1	#VALUE!	#VALUE!	#VALUE!	#VALUE!	#VALUE!	#VALUE!	#VALUE!	#VALUE!	#VALUE!	#VALUE!	#VALUE!	#VALUE!	#VALUE!	#VALUE!	#VALUE!	#VALUE!	#VALUE!
58	No. of facilities reporting	2	2	2	2	2	2	2	2	2	2	16	18	24	37	41	45	49	50	48	47	57	55	56	58	54	54
N	Numerator28										0	0	0	0	4	5	4	7	8	1	0	1	2	1	4	1	2
D	Denominator28										23	29	22	20	19	23	49	68	59	10	23	16	19	28	11	9	18
28	Indicator28	#VALUE!	#VALUE!	#VALUE!	#VALUE!	#VALUE!	#VALUE!	#VALUE!	#VALUE!	#VALUE!	0	0	0	0	0.210526	0.217391	0.0816327	0.102941	0.135593	0.1	0	0.0625	0.105263	0.0357143	0.363636	0.111111	0.111111	#VALUE!	#VALUE!	#VALUE!	#VALUE!	#VALUE!	#VALUE!	#VALUE!	#VALUE!	#VALUE!	#VALUE!	#VALUE!	#VALUE!	#VALUE!	#VALUE!	#VALUE!	#VALUE!	#VALUE!
1	No. of facilities reporting										1	1	1	1	1	1	1	1	1	1	1	1	1	1	1	1	1
N	Numerator29
D	Denominator29
29	Indicator29	#VALUE!	#VALUE!	#VALUE!	#VALUE!	#VALUE!	#VALUE!	#VALUE!	#VALUE!	#VALUE!	#VALUE!	#VALUE!	#VALUE!	#VALUE!	#VALUE!	#VALUE!	#VALUE!	#VALUE!	#VALUE!	#VALUE!	#VALUE!	#VALUE!	#VALUE!	#VALUE!	#VALUE!	#VALUE!	#VALUE!	#VALUE!	#VALUE!	#VALUE!	#VALUE!	#VALUE!	#VALUE!	#VALUE!	#VALUE!	#VALUE!	#VALUE!	#VALUE!	#VALUE!	#VALUE!	#VALUE!	#VALUE!	#VALUE!	#VALUE!
0	No. of facilities reporting
N	Numerator30
D	Denominator30
30	Indicator30	#VALUE!	#VALUE!	#VALUE!	#VALUE!	#VALUE!	#VALUE!	#VALUE!	#VALUE!	#VALUE!	#VALUE!	#VALUE!	#VALUE!	#VALUE!	#VALUE!	#VALUE!	#VALUE!	#VALUE!	#VALUE!	#VALUE!	#VALUE!	#VALUE!	#VALUE!	#VALUE!	#VALUE!	#VALUE!	#VALUE!	#VALUE!	#VALUE!	#VALUE!	#VALUE!	#VALUE!	#VALUE!	#VALUE!	#VALUE!	#VALUE!	#VALUE!	#VALUE!	#VALUE!	#VALUE!	#VALUE!	#VALUE!	#VALUE!	#VALUE!
0	No. of facilities reporting
	CHARTS			Chart 1: For indicators ranging from 0% to 100%												Chart 2: For indicators with small percentage values
13	Select indicator for chart 1 ↓↓										Select indicator for chart 2 ↓↓
Right click and select "Reset Style to Match" to reset Charts ↓↓	Reset Charts										1	Reset Charts
		2013-07-01	2015-08-01			2013-07-01	2015-08-01			2013-07-01	2015-08-01			2013-07-01	2015-08-01
		Proportion of vaginal deliveries for which uterotonic was administered within one minute of birth of baby in 137 facilities in six states in India, July, 2013 – August, 2015				Proportion of ANCs during which BP of pregnant woman was >130mm Hg systolic or >90mm Hg diastolic in 105 facilities in six states in India, July, 2013 – August, 2015				Proportion of women receiving uterotonic w/in 1 minute of delivery and proportion of postpartum hemmorhage in six states in India, July, 2013 – August, 2015				Average number of times vitals (both BP and pulse) checked and recorded within first 6 hours post partum in six states in India, July, 2013 – August, 2015
		Total no. of vaginal deliveries observed/reviewed/C-section where only this is done				Total no. of ANCs reviewed				Number of vaginal deliveries				Total no. of women whose records were reviewed
	CHART DATA
	This section reformats the data above for the charts, and for aggregation. Do not delete this section.	Proportion of ANCs during which BP of pregnant woman was >130mm Hg systolic or >90mm Hg diastolic				Proportion of ANCs during which haemoglobin of pregnant woman was checked & documented				Proportion of ANCs during which history was taken (obstetric history, h/o past illnesses & presenting complaints) to rule out high risk pregnancy				Proportion of ANCs during which counseling about nutrition, family planning , breast feeding was provided & documented				Proportion of mothers who received 100 IFA tablets (to total ANC registered)				Proportion of mothers who got at least one TT injection (to total ANC registered)				Proportion of pregnant women with whose haemoglobin increased by >=2 gms between initial & last antenatal haemoglobin check				Proportion of antenatal cases referred out from total new ANCs registered at the facility				Proportion of total cases referred out from women admitted in labor at facility				Proportion of inborn neonates referred out from total live births in the facility				Proportion of still births among all births at the facility during the last month				Percentage of women having a companion present during vaginal delivery
		Date	Numerator1	Denominator1	Indicator1	Date	Numerator2	Denominator2	Indicator2	Date	Numerator3	Denominator3	Indicator3	Date	Numerator4	Denominator4	Indicator4	Date	Numerator5	Denominator5	Indicator5	Date	Numerator6	Denominator6	Indicator6	Date	Numerator7	Denominator7	Indicator7	Date	Numerator8	Denominator8	Indicator8	Date	Numerator9	Denominator9	Indicator9	Date	Numerator10	Denominator10	Indicator10	Date	Numerator11	Denominator11	Indicator11	Date	Numerator12	Denominator12	Indicator12
1		2013-07-01	3	2684	0.00111773	2013-07-01	1631	2859	0.570479	2013-07-01	218	2822	0.0772502	2013-07-01	0	2433	0	2013-07-01	1820	3196	0.569462	2013-07-01	3289	6685	0.491997	2013-07-01	3	981	0.0030581	2013-07-01	37	2857	0.0129506	2013-07-01	428	9539	0.0448684	2013-07-01	287	9310	0.0308271	2013-07-01	290	14186	0.0204427	2013-07-01	143	289	0.49481
2		2013-08-01	10	2491	0.00401445	2013-08-01	1515	2611	0.580237	2013-08-01	253	2573	0.0983288	2013-08-01	3	2241	0.00133869	2013-08-01	1711	2994	0.571476	2013-08-01	3129	6023	0.519509	2013-08-01	6	1046	0.00573614	2013-08-01	57	2511	0.0227001	2013-08-01	520	10497	0.049538	2013-08-01	275	10121	0.0271712	2013-08-01	291	15767	0.0184563	2013-08-01	157	300	0.523333
3		2013-09-01	9	2493	0.00361011	2013-09-01	1465	2459	0.595771	2013-09-01	218	2388	0.0912898	2013-09-01	2	2061	0.000970403	2013-09-01	1787	3346	0.534071	2013-09-01	3305	6818	0.484746	2013-09-01	7	965	0.00725389	2013-09-01	85	2599	0.0327049	2013-09-01	589	10966	0.0537115	2013-09-01	325	10706	0.0303568	2013-09-01	300	15940	0.0188206	2013-09-01	154	324	0.475309
4		2013-10-01	4	2103	0.00190204	2013-10-01	1317	2066	0.637464	2013-10-01	182	2121	0.0858086	2013-10-01	2	1758	0.00113766	2013-10-01	1492	2811	0.530772	2013-10-01	2726	5610	0.485918	2013-10-01	2	815	0.00245399	2013-10-01	58	2323	0.0249677	2013-10-01	578	10553	0.0547712	2013-10-01	303	10512	0.0288242	2013-10-01	262	15433	0.0169766	2013-10-01	173	313	0.552716
5		2013-11-01	4	2147	0.00186306	2013-11-01	1287	2122	0.606503	2013-11-01	196	2043	0.0959373	2013-11-01	3	1750	0.00171429	2013-11-01	1875	3071	0.61055	2013-11-01	2964	4110	0.721168	2013-11-01	1	735	0.00136054	2013-11-01	67	2303	0.0290925	2013-11-01	570	9759	0.0584076	2013-11-01	280	9722	0.0288007	2013-11-01	278	14635	0.0189956	2013-11-01	201	322	0.624224
6		2013-12-01	6	2246	0.00267142	2013-12-01	1310	2162	0.60592	2013-12-01	263	2019	0.130263	2013-12-01	50	1745	0.0286533	2013-12-01	1790	2731	0.655438	2013-12-01	4197	8115	0.51719	2013-12-01	1	822	0.00121655	2013-12-01	66	2652	0.0248869	2013-12-01	552	12283	0.0449402	2013-12-01	227	11344	0.0200106	2013-12-01	266	13559	0.019618	2013-12-01	55	243	0.226337
7		2014-01-01	13	2731	0.00476016	2014-01-01	1802	2790	0.645878	2014-01-01	396	2049	0.193265	2014-01-01	112	1943	0.0576428	2014-01-01	1597	3331	0.479436	2014-01-01	5196	8685	0.598273	2014-01-01	1	1055	0.000947867	2014-01-01	44	2858	0.0153954	2014-01-01	717	13209	0.0542812	2014-01-01	200	11852	0.0168748	2014-01-01	261	13169	0.0198193	2014-01-01	100	1515	0.0660066
8		2014-02-01	12	2622	0.00457666	2014-02-01	1637	2578	0.634988	2014-02-01	471	1723	0.27336	2014-02-01	133	1619	0.0821495	2014-02-01	1309	3028	0.432299	2014-02-01	4685	8690	0.539125	2014-02-01	5	954	0.00524109	2014-02-01	106	3804	0.0278654	2014-02-01	731	12068	0.0605734	2014-02-01	208	10649	0.0195324	2014-02-01	228	11549	0.019742	2014-02-01	113	1068	0.105805
9		2014-03-01	31	3511	0.00882939	2014-03-01	2525	3513	0.718759	2014-03-01	896	2230	0.401794	2014-03-01	145	2401	0.0603915	2014-03-01	2077	4231	0.4909	2014-03-01	6706	10136	0.661602	2014-03-01	20	1271	0.0157356	2014-03-01	148	5899	0.025089	2014-03-01	811	13169	0.061584	2014-03-01	225	11248	0.0200036	2014-03-01	224	11933	0.0187715	2014-03-01	724	1971	0.367326
10		2014-04-01	27	4019	0.00671809	2014-04-01	2957	3656	0.808807	2014-04-01	681	1706	0.399179	2014-04-01	254	1874	0.135539	2014-04-01	1252	3466	0.361223	2014-04-01	3890	9234	0.421269	2014-04-01	20	857	0.0233372	2014-04-01	130	4659	0.027903	2014-04-01	827	11495	0.0719443	2014-04-01	269	10625	0.0253176	2014-04-01	218	11042	0.0197428	2014-04-01	652	761	0.856767
11		2014-05-01	22	4007	0.00549039	2014-05-01	2753	3483	0.790411	2014-05-01	765	1442	0.530513	2014-05-01	618	1645	0.375684	2014-05-01	1213	3398	0.356975	2014-05-01	3821	9186	0.415959	2014-05-01	20	584	0.0342466	2014-05-01	180	5079	0.03544	2014-05-01	867	12347	0.0702195	2014-05-01	280	11556	0.0242298	2014-05-01	259	12025	0.0215385	2014-05-01	776	894	0.868009
12		2014-06-01	20	3789	0.00527844	2014-06-01	2670	3292	0.811057	2014-06-01	793	1296	0.611883	2014-06-01	696	1468	0.474114	2014-06-01	1706	2982	0.572099	2014-06-01	3869	9021	0.428888	2014-06-01	22	594	0.037037	2014-06-01	221	4908	0.0450285	2014-06-01	819	12385	0.0661284	2014-06-01	298	11765	0.0253294	2014-06-01	210	12186	0.0172329	2014-06-01	854	1041	0.820365
13		2014-07-01	38	3876	0.00980392	2014-07-01	2637	3038	0.868005	2014-07-01	734	1085	0.676498	2014-07-01	351	1236	0.283981	2014-07-01	811	1198	0.676962	2014-07-01	4335	9985	0.434151	2014-07-01	19	549	0.0346084	2014-07-01	84	4038	0.0208024	2014-07-01	791	15118	0.0523217	2014-07-01	345	14828	0.0232668	2014-07-01	255	15093	0.0168952	2014-07-01	142	311	0.456592
14		2014-08-01	31	4428	0.0070009	2014-08-01	2797	3404	0.82168	2014-08-01	716	987	0.725431	2014-08-01	424	1203	0.352452	2014-08-01	552	796	0.693467	2014-08-01	3821	8873	0.430632	2014-08-01	19	596	0.0318792	2014-08-01	136	4389	0.0309866	2014-08-01	938	16098	0.0582681	2014-08-01	335	16855	0.0198754	2014-08-01	282	17152	0.0164412	2014-08-01	187	485	0.385567
15		2014-09-01	56	4252	0.0131703	2014-09-01	2734	3242	0.843307	2014-09-01	684	994	0.688129	2014-09-01	533	1169	0.455945	2014-09-01	515	765	0.673203	2014-09-01	4020	8740	0.459954	2014-09-01	16	475	0.0336842	2014-09-01	192	4605	0.0416938	2014-09-01	821	16217	0.0506259	2014-09-01	322	16828	0.0191348	2014-09-01	283	17116	0.0165342	2014-09-01	186	461	0.403471
16		2014-10-01	56	3745	0.0149533	2014-10-01	2292	2811	0.815368	2014-10-01	643	940	0.684043	2014-10-01	513	1138	0.450791	2014-10-01	514	800	0.6425	2014-10-01	2976	9428	0.315655	2014-10-01	30	385	0.0779221	2014-10-01	136	3607	0.0377045	2014-10-01	848	17090	0.0496197	2014-10-01	332	16352	0.0203033	2014-10-01	309	16671	0.0185352	2014-10-01	174	434	0.400922
17		2014-11-01	49	3911	0.0125288	2014-11-01	2757	3288	0.838504	2014-11-01	895	1280	0.699219	2014-11-01	535	1449	0.36922	2014-11-01	530	808	0.655941	2014-11-01	2914	8715	0.334366	2014-11-01	31	456	0.0679825	2014-11-01	129	4126	0.0312651	2014-11-01	822	16031	0.0512757	2014-11-01	263	15251	0.0172448	2014-11-01	286	15547	0.0183958	2014-11-01	172	416	0.413462
18		2014-12-01	88	3908	0.0225179	2014-12-01	2800	3271	0.856007	2014-12-01	882	1275	0.691765	2014-12-01	548	1328	0.412651	2014-12-01	530	722	0.734072	2014-12-01	2697	8160	0.330515	2014-12-01	25	514	0.0486381	2014-12-01	140	4721	0.0296547	2014-12-01	938	15722	0.0596616	2014-12-01	256	14975	0.0170952	2014-12-01	262	15244	0.0171871	2014-12-01	190	425	0.447059
19		2015-01-01	74	4142	0.0178658	2015-01-01	2493	2935	0.849404	2015-01-01	809	1186	0.682125	2015-01-01	636	1204	0.528239	2015-01-01	461	647	0.712519	2015-01-01	2378	6412	0.370867	2015-01-01	27	411	0.0656934	2015-01-01	118	3815	0.0309305	2015-01-01	941	15431	0.0609811	2015-01-01	263	13730	0.0191551	2015-01-01	264	14006	0.0188491	2015-01-01	182	446	0.408072
20		2015-02-01	92	4480	0.0205357	2015-02-01	2785	3230	0.862229	2015-02-01	776	1285	0.603891	2015-02-01	660	1258	0.524642	2015-02-01	491	602	0.815615	2015-02-01	2383	7115	0.334926	2015-02-01	27	382	0.0706806	2015-02-01	119	4278	0.0278167	2015-02-01	839	13359	0.0628041	2015-02-01	236	11762	0.0200646	2015-02-01	223	11990	0.0185988	2015-02-01	174	403	0.431762
21		2015-03-01	92	4411	0.0208569	2015-03-01	2779	3312	0.83907	2015-03-01	1016	1440	0.705556	2015-03-01	967	1399	0.691208	2015-03-01	385	556	0.692446	2015-03-01	2143	7362	0.291089	2015-03-01	37	454	0.0814978	2015-03-01	134	4839	0.0276917	2015-03-01	938	12994	0.0721872	2015-03-01	258	11857	0.0217593	2015-03-01	216	12089	0.0178675	2015-03-01	186	380	0.489474
22		2015-04-01	89	5035	0.0176763	2015-04-01	3029	3561	0.850604	2015-04-01	908	1327	0.68425	2015-04-01	1008	1280	0.7875	2015-04-01	394	437	0.901602	2015-04-01	2255	6962	0.323901	2015-04-01	39	442	0.0882353	2015-04-01	82	4390	0.0186788	2015-04-01	851	11026	0.0771812	2015-04-01	187	10157	0.0184109	2015-04-01	226	10437	0.0216537	2015-04-01	161	340	0.473529
23		2015-05-01	66	4928	0.0133929	2015-05-01	2886	3384	0.852837	2015-05-01	920	1271	0.723839	2015-05-01	1013	1232	0.82224	2015-05-01	691	801	0.862672	2015-05-01	2134	7506	0.284306	2015-05-01	46	368	0.125	2015-05-01	88	3081	0.0285622	2015-05-01	688	11938	0.0576311	2015-05-01	200	11563	0.0172965	2015-05-01	237	11477	0.02065	2015-05-01	148	353	0.419263
24		2015-06-01	73	4582	0.0159319	2015-06-01	2656	3162	0.839975	2015-06-01	1197	1302	0.919355	2015-06-01	1087	1260	0.862698	2015-06-01	652	833	0.782713	2015-06-01	2012	7060	0.284986	2015-06-01	39	384	0.101562	2015-06-01	98	2780	0.0352518	2015-06-01	814	12373	0.0657884	2015-06-01	242	12491	0.0193739	2015-06-01	221	11167	0.0197905	2015-06-01	185	349	0.530086
25		2015-07-01	122	4624	0.0263841	2015-07-01	2577	2874	0.89666	2015-07-01	1136	1259	0.902303	2015-07-01	1069	1236	0.864887	2015-07-01	739	903	0.818383	2015-07-01	2200	7671	0.286794	2015-07-01	23	404	0.0569307	2015-07-01	92	3257	0.0282469	2015-07-01	918	15304	0.0599843	2015-07-01	286	14802	0.0193217	2015-07-01	245	13347	0.0183562	2015-07-01	163	383	0.425587
26		2015-08-01	93	4780	0.0194561	2015-08-01	2675	3047	0.877913	2015-08-01	1148	1278	0.898279	2015-08-01	1146	1250	0.9168	2015-08-01	652	807	0.807931	2015-08-01	1952	7112	0.274466	2015-08-01	31	403	0.0769231	2015-08-01	90	3213	0.0280112	2015-08-01	960	16773	0.0572348	2015-08-01	342	15874	0.0215447	2015-08-01	234	14352	0.0163043	2015-08-01	176	463	0.38013
27		#N/A			#N/A	#N/A			#N/A	#N/A			#N/A	#N/A			#N/A	#N/A			#N/A	#N/A			#N/A	#N/A			#N/A	#N/A			#N/A	#N/A			#N/A	#N/A			#N/A	#N/A			#N/A	#N/A			#N/A
28		#N/A			#N/A	#N/A			#N/A	#N/A			#N/A	#N/A			#N/A	#N/A			#N/A	#N/A			#N/A	#N/A			#N/A	#N/A			#N/A	#N/A			#N/A	#N/A			#N/A	#N/A			#N/A	#N/A			#N/A
29		#N/A			#N/A	#N/A			#N/A	#N/A			#N/A	#N/A			#N/A	#N/A			#N/A	#N/A			#N/A	#N/A			#N/A	#N/A			#N/A	#N/A			#N/A	#N/A			#N/A	#N/A			#N/A	#N/A			#N/A
30		#N/A			#N/A	#N/A			#N/A	#N/A			#N/A	#N/A			#N/A	#N/A			#N/A	#N/A			#N/A	#N/A			#N/A	#N/A			#N/A	#N/A			#N/A	#N/A			#N/A	#N/A			#N/A	#N/A			#N/A
		#N/A			#N/A	#N/A			#N/A	#N/A			#N/A	#N/A			#N/A	#N/A			#N/A	#N/A			#N/A	#N/A			#N/A	#N/A			#N/A	#N/A			#N/A	#N/A			#N/A	#N/A			#N/A	#N/A			#N/A
		#N/A			#N/A	#N/A			#N/A	#N/A			#N/A	#N/A			#N/A	#N/A			#N/A	#N/A			#N/A	#N/A			#N/A	#N/A			#N/A	#N/A			#N/A	#N/A			#N/A	#N/A			#N/A	#N/A			#N/A
		#N/A			#N/A	#N/A			#N/A	#N/A			#N/A	#N/A			#N/A	#N/A			#N/A	#N/A			#N/A	#N/A			#N/A	#N/A			#N/A	#N/A			#N/A	#N/A			#N/A	#N/A			#N/A	#N/A			#N/A
		#N/A			#N/A	#N/A			#N/A	#N/A			#N/A	#N/A			#N/A	#N/A			#N/A	#N/A			#N/A	#N/A			#N/A	#N/A			#N/A	#N/A			#N/A	#N/A			#N/A	#N/A			#N/A	#N/A			#N/A
		#N/A			#N/A	#N/A			#N/A	#N/A			#N/A	#N/A			#N/A	#N/A			#N/A	#N/A			#N/A	#N/A			#N/A	#N/A			#N/A	#N/A			#N/A	#N/A			#N/A	#N/A			#N/A	#N/A			#N/A
		#N/A			#N/A	#N/A			#N/A	#N/A			#N/A	#N/A			#N/A	#N/A			#N/A	#N/A			#N/A	#N/A			#N/A	#N/A			#N/A	#N/A			#N/A	#N/A			#N/A	#N/A			#N/A	#N/A			#N/A
		#N/A			#N/A	#N/A			#N/A	#N/A			#N/A	#N/A			#N/A	#N/A			#N/A	#N/A			#N/A	#N/A			#N/A	#N/A			#N/A	#N/A			#N/A	#N/A			#N/A	#N/A			#N/A	#N/A			#N/A
		#N/A			#N/A	#N/A			#N/A	#N/A			#N/A	#N/A			#N/A	#N/A			#N/A	#N/A			#N/A	#N/A			#N/A	#N/A			#N/A	#N/A			#N/A	#N/A			#N/A	#N/A			#N/A	#N/A			#N/A
		#N/A			#N/A	#N/A			#N/A	#N/A			#N/A	#N/A			#N/A	#N/A			#N/A	#N/A			#N/A	#N/A			#N/A	#N/A			#N/A	#N/A			#N/A	#N/A			#N/A	#N/A			#N/A	#N/A			#N/A
		#N/A			#N/A	#N/A			#N/A	#N/A			#N/A	#N/A			#N/A	#N/A			#N/A	#N/A			#N/A	#N/A			#N/A	#N/A			#N/A	#N/A			#N/A	#N/A			#N/A	#N/A			#N/A	#N/A			#N/A
		#N/A			#N/A	#N/A			#N/A	#N/A			#N/A	#N/A			#N/A	#N/A			#N/A	#N/A			#N/A	#N/A			#N/A	#N/A			#N/A	#N/A			#N/A	#N/A			#N/A	#N/A			#N/A	#N/A			#N/A
		#N/A			#N/A	#N/A			#N/A	#N/A			#N/A	#N/A			#N/A	#N/A			#N/A	#N/A			#N/A	#N/A			#N/A	#N/A			#N/A	#N/A			#N/A	#N/A			#N/A	#N/A			#N/A	#N/A			#N/A
		#N/A			#N/A	#N/A			#N/A	#N/A			#N/A	#N/A			#N/A	#N/A			#N/A	#N/A			#N/A	#N/A			#N/A	#N/A			#N/A	#N/A			#N/A	#N/A			#N/A	#N/A			#N/A	#N/A			#N/A
		#N/A			#N/A	#N/A			#N/A	#N/A			#N/A	#N/A			#N/A	#N/A			#N/A	#N/A			#N/A	#N/A			#N/A	#N/A			#N/A	#N/A			#N/A	#N/A			#N/A	#N/A			#N/A	#N/A			#N/A
		#N/A			#N/A	#N/A			#N/A	#N/A			#N/A	#N/A			#N/A	#N/A			#N/A	#N/A			#N/A	#N/A			#N/A	#N/A			#N/A	#N/A			#N/A	#N/A			#N/A	#N/A			#N/A	#N/A			#N/A
		#N/A			#N/A	#N/A			#N/A	#N/A			#N/A	#N/A			#N/A	#N/A			#N/A	#N/A			#N/A	#N/A			#N/A	#N/A			#N/A	#N/A			#N/A	#N/A			#N/A	#N/A			#N/A	#N/A			#N/A
		#N/A			#N/A	#N/A			#N/A	#N/A			#N/A	#N/A			#N/A	#N/A			#N/A	#N/A			#N/A	#N/A			#N/A	#N/A			#N/A	#N/A			#N/A	#N/A			#N/A	#N/A			#N/A	#N/A			#N/A
[truncated: 80 more columns]

## Sheet: Charts
	2013-07-01	2013-08-01	2013-09-01	2013-10-01	2013-11-01	2013-12-01	2014-01-01	2014-02-01	2014-03-01	2014-04-01	2014-05-01	2014-06-01	2014-07-01	2014-08-01	2014-09-01	2014-10-01	2014-11-01	2014-12-01	2015-01-01	2015-02-01	2015-03-01	2015-04-01	2015-05-01	2015-06-01	2015-07-01	2015-08-01
Hb check	0.570479	0.580237	0.595771	0.637464	0.606503	0.60592	0.645878	0.634988	0.718759	0.808807	0.790411	0.811057	0.868005	0.82168	0.843307	0.815368	0.838504	0.856007	0.849404	0.862229	0.83907	0.850604	0.852837	0.839975	0.89666	0.877913
History taken	0.0772502	0.0983288	0.0912898	0.0858086	0.0959373	0.130263	0.193265	0.27336	0.401794	0.399179	0.530513	0.611883	0.676498	0.725431	0.688129	0.684043	0.699219	0.691765	0.682125	0.603891	0.705556	0.68425	0.723839	0.919355	0.902303	0.898279
ANC counseling	0	0.00133869	0.000970403	0.00113766	0.00171429	0.0286533	0.0576428	0.0821495	0.0603915	0.135539	0.375684	0.474114	0.283981	0.352452	0.455945	0.450791	0.36922	0.412651	0.528239	0.524642	0.691208	0.7875	0.82224	0.862698	0.864887	0.9168
	2013-07-01	2013-08-01	2013-09-01	2013-10-01	2013-11-01	2013-12-01	2014-01-01	2014-02-01	2014-03-01	2014-04-01	2014-05-01	2014-06-01	2014-07-01	2014-08-01	2014-09-01	2014-10-01	2014-11-01	2014-12-01	2015-01-01	2015-02-01	2015-03-01	2015-04-01	2015-05-01	2015-06-01	2015-07-01	2015-08-01
Dry&warm	0	0	0	0	0	0.178168	0.605863	0.767502	0.902274	0.867347	0.875267	0.874537	0.817361	0.838116	0.838092	0.851167	0.847396	0.899872	0.971351	0.97129	0.966067	0.987187	0.989566	0.995708	0.997917	0.998726
Cord care	0	0	0	0	0	0.143742	0.598058	0.790917	0.900606	0.839695	0.876452	0.875525	0.886854	0.907655	0.914621	0.853912	0.83871	0.884504	0.871283	0.937977	0.967164	0.988679	0.990323	0.995393	1	1
Vitamin K	0.423913	0.463654	0.405096	0.425428	0.341146	0.306291	0.526893	0.674821	0.655285	0.799641	0.895766	0.878032	0.921693	0.939816	0.965286	0.953273	0.960458	0.976735	0.984108	0.978272	0.981481	0.972198	0.982327	0.986524	0.983489	0.984565	0.445905	0.949627
Breastfeeding	0.862321	0.806487	0.830196	0.851186	0.856307	0.841962	0.780735	0.818875	0.849201	0.890371	0.947903	0.933031	0.873727	0.820608	0.863899	0.889063	0.849514	0.831861	0.88644	0.909091	0.864634	0.849943	0.88437	0.865219	0.873955	0.88304	0.831009	0.875882
	2013-07-01	2013-08-01	2013-09-01	2013-10-01	2013-11-01	2013-12-01	2014-01-01	2014-02-01	2014-03-01	2014-04-01	2014-05-01	2014-06-01	2014-07-01	2014-08-01	2014-09-01	2014-10-01	2014-11-01	2014-12-01	2015-01-01	2015-02-01	2015-03-01	2015-04-01	2015-05-01	2015-06-01	2015-07-01	2015-08-01
Postnatal vitals check	0.397701	0.405858	0.340314	0.495468	0.657394	0.424877	0.852659	0.964765	1.22923	1.69584	1.98375	1.93986	2.37919	2.64276	2.82968	2.88752	2.8495	3.01495	3.2885	3.26724	3.26156	3.36721	3.47953	3.6214	3.53691	3.43959
Oxytocin	0.00530739	0.00716091	0.0125209	0.010469	0.0144665	0.146781	0.188274	0.56808	0.650564	0.846374	0.902196	0.913571	0.90392	0.904431	0.913496	0.939864	0.942078	0.958484	0.960274	0.972682	0.979518	0.975562	0.977819	0.984615	0.989086	0.988048

## Sheet: Mortality_10D
Enter Name of State exactly as appears in State tab			2013-07-01	2013-08-01	2013-09-01	2013-10-01	2013-11-01	2013-12-01	2014-01-01	2014-02-01	2014-03-01	2014-04-01	2014-05-01	2014-06-01	2014-07-01	2014-08-01	2014-09-01	2014-10-01	2014-11-01	2014-12-01	2015-01-01	2015-02-01	2015-03-01	2015-04-01	2015-05-01	2015-06-01	2015-07-01	2015-08-01	2015-09-01	2015-10-01	2015-11-01	2015-12-01		Jul 2013-Dec 2013	Jan 2014 - June 2014	July 2014 - Dec 2014	Intervention Period
		Facility Name	Based on live births reported in Indicator 10D
	Uttarakhand	Total Still Births	15	14	15	11	16	14	16	6	15	9	7	10	11	19	9	10	12	14	10	12	14	11	20	13	5	12	0	0	0	0		85	63	75	138
		Total Neonatal Deaths	1	1	4	0	2	2	2	2	3	3	2	2	2	3	2	6	3	3	3	2	1	0	1	2	0	0	0	0	0	0		10	14	19	33
		Total Live births	591	704	629	561	522	509	519	508	483	689	699	670	904	893	982	934	851	867	878	726	732	641	714	806	654	634	0	0	0	0		3516	3568	5431	8999
		Perinatal Moreatlity rate per 1000 total births	26.4026	20.8914	29.5031	19.2308	33.4572	30.5927	33.6449	15.5642	36.1446	17.192	12.7479	17.6471	14.2077	24.1228	11.0999	16.9492	17.3812	19.2963	14.6396	18.9702	20.1072	16.8712	28.6104	18.315	7.58725	18.5759						26.3816	21.2063	17.0723	18.7151	0.0338764
	Punjab	Total Still Births	34	49	59	38	39	48	49	42	31	40	50	38	47	41	55	44	48	53	34	23	34	29	46	37	50	32	0	0	0	0		267	250	288	538
		Total Neonatal Deaths	1	0	0	0	2	0	1	1	0	2	0	0	1	2	2	2	0	1	1	1	1	3	2	0	0	0	0	0	0	0		3	4	8	12
		Total Live births	1339	1390	1426	1438	1385	1353	2178	1783	2054	1760	1890	2068	2788	3177	3316	3071	2872	2897	1992	1558	2184	1798	1865	2187	2655	2841	0	0	0	0		8331	11733	18121	29854
		Perinatal Moreatlity rate per 1000 total births	25.4916	34.0514	39.7306	25.7453	28.7921	34.2612	22.4517	23.5616	14.8681	23.3333	25.7732	18.0437	16.9312	13.3623	16.9089	14.7673	16.4384	18.3051	17.2754	15.1803	15.78	17.5151	25.1177	16.6367	18.4843	11.1382						31.4027	21.1967	16.0791	18.0969	0.00135625
	Himachal	Total Still Births	4	11	9	10	8	7	5	4	13	12	9	3	10	17	17	10	4	15	12	9	6	10	1	3	12	10	0	0	0	0		49	46	73	119
		Total Neonatal Deaths	3	15	11	7	6	3	4	3	6	5	6	8	3	7	5	6	6	9	4	6	4	7	4	3	3	3	0	0	0	0		45	32	36	68
		Total Live births	564	599	591	587	558	549	535	455	538	531	519	449	587	617	578	601	563	521	541	504	469	411	519	503	553	606	0	0	0	0		3448	3027	3467	6494
		Perinatal Moreatlity rate per 1000 total births	12.3239	42.623	33.3333	28.4757	24.735	17.9856	16.6667	15.2505	34.4828	31.3076	28.4091	24.3363	21.7755	37.8549	36.9748	26.1866	17.6367	44.7761	28.9331	29.2398	21.0526	40.38	9.61538	11.8577	26.5487	21.1039						26.8802	25.3824	30.791	28.2776	0.779798
	Delhi	Total Still Births	60	50	60	37	64	70	64	38	43	45	54	39	69	66	50	83	65	47	73	53	49	46	54	60	60	70	0	0	0	0		341	283	380	663
		Total Neonatal Deaths	33	36	30	23	28	31	34	31	32	32	27	24	39	30	39	44	35	36	19	34	33	29	12	15	9	9	0	0	0	0		181	180	223	403
		Total Live births	133	126	148	150	103	2365	2298	2299	2296	1936	2344	2297	3191	3664	3449	3276	3070	3361	3260	2844	2683	2275	2569	2646	3147	3632	0	0	0	0		3025	13470	20011	33481
		Perinatal Moreatlity rate per 1000 total births	481.865	488.636	432.692	320.856	550.898	41.4784	41.4903	29.525	32.065	38.8693	33.7781	26.9692	33.1288	25.7373	25.4358	37.8089	31.8979	24.3545	27.6028	30.0311	30.0146	32.3137	25.162	27.7162	21.5154	21.3398						155.08	33.6654	29.5719	31.2207	0.0054119
	Jharkhand	Total Still Births	87	88	100	81	83	66	70	86	71	68	79	60	66	79	79	89	81	68	67	61	45	61	48	33	42	31	0	0	0	0		505	434	462	896
		Total Neonatal Deaths	5	4	9	5	8	5	5	4	6	7	9	9	9	14	10	8	8	17	10	13	9	9	14	10	8	10	0	0	0	0		36	40	66	106
		Total Live births	2745	3182	3543	3354	3175	2777	2586	2425	2543	2508	2572	2451	2581	2836	3013	3113	3024	2526	2403	2215	1794	1770	2052	2275	2677	2830	0	0	0	0		18776	15085	17093	32178
		Perinatal Moreatlity rate per 1000 total births	32.4859	28.1346	29.9204	25.0364	27.9312	24.9736	28.238	35.8423	29.4568	29.1149	33.195	27.4791	28.334	31.9039	28.784	30.2936	28.6634	32.7679	31.1741	32.5132	29.3638	38.2305	29.5238	18.6308	18.3891	14.3307						28.0587	30.5432	30.0769	30.2957	0.123947
	Haryana	Total Still Births	90	79	57	85	68	61	57	52	51	43	60	55	50	58	71	69	71	64	64	60	62	61	63	73	72	77	0	0	0	0		440	318	383	701
		Total Neonatal Deaths	6	7	10	5	7	4	5	5	2	3	10	9	13	12	11	6	12	16	9	8	6	6	7	6	5	6	0	0	0	0		39	34	70	104
		Total Live births	3938	4120	4369	4422	3979	3791	3736	3179	3286	3012	3344	3605	4386	5242	5070	4935	4436	4405	4230	3524	3610	2908	3432	3653	4676	4859	0	0	0	0		24619	20162	28474	48636
		Perinatal Moreatlity rate per 1000 total births	23.8332	20.4811	15.1378	19.9689	18.5322	16.8744	16.3459	17.6416	15.8825	15.0573	20.564	17.4863	14.202	13.2075	15.9502	14.988	18.4158	17.9011	17.0005	18.9732	18.5185	22.5665	20.0286	21.2024	16.2174	16.8152						19.1149	17.1875	15.6981	16.3164	0.0932009
		Total Still Births																																0	0	0
		Total Neonatal Deaths																																0	0	0
		Total Live births																																0	0	0
		Perinatal Moreatlity rate per 1000 total births																																#DIV/0!	#DIV/0!	#DIV/0!
		Total Still Births																																0	0	0
		Total Neonatal Deaths																																0	0	0
		Total Live births																																0	0	0
		Perinatal Moreatlity rate per 1000 total births																																#DIV/0!	#DIV/0!	#DIV/0!
	Facility Name	Total Still Births																																0	0	0
		Total Neonatal Deaths																																0	0	0
		Total Live births																																0	0	0
		Perinatal Moreatlity rate per 1000 total births																																#DIV/0!	#DIV/0!	#DIV/0!
	Facility Name	Total Still Births																																0	0	0
		Total Neonatal Deaths																																0	0	0
		Total Live births																																0	0	0
		Perinatal Moreatlity rate per 1000 total births																																#DIV/0!	#DIV/0!	#DIV/0!
	Total All facilities	Total Still Births	290	291	300	262	278	266	261	228	224	217	259	205	253	280	281	305	281	261	260	218	210	218	232	219	241	232	0	0	0	0		1687	1394	1661	3055
		Total Neonatal Deaths	49	63	64	40	53	45	51	46	49	52	54	52	67	68	69	72	64	82	46	64	54	54	40	36	25	28	0	0	0	0		314	304	422	726
	From Indicator 22	Total Live births	9310	10121	10706	10512	9722	11344	11852	10649	11248	10625	11556	11765	14828	16855	16828	16352	15251	14975	13730	11762	11857	10157	11151	12070	14362	15402	0	0	0	0		61715	67695	95089	162784
		Perinatal Moreatlity rate per 1000 total births	35.3125	33.9992	33.0729	28.0304	33.1	26.7873	25.7575	25.1908	23.7971	24.8109	26.4917	21.4703	21.2188	20.3093	20.4571	22.6331	22.2122	22.5125	21.8728	23.5392	21.8778	26.2169	23.8953	20.7503	18.2154	16.6304						31.5605	24.577	21.5297	22.7992	0.000836328
		Baseline Median	33.0864	29	29	29	29	29	29	29	29	29	29	29	29	29	29	29	29	29	29	29	29	29
		Intervention Median	22.5728
		Difference in rates from 22D	5.95677	6.09665	4.82954	3.57502	4.97288	1.33925	1.58827	1.03916	0.47769	-0.138257	-0.258103	-1.29247	-0.302435	-0.294683	-0.276865	-0.407511	-0.529833	-0.362912	-0.463137	-0.639369	-0.775332	-0.977558
		Difference in live births from 22D	-1948	-2275	-1882	-1575	-1768	-611	-796	-468	-235	21	114	465	121	150	134	125	147	199	115	115	110	50
			2013-07-01	2013-08-01	2013-09-01	2013-10-01	2013-11-01	2013-12-01	2014-01-01	2014-02-01	2014-03-01	2014-04-01	2014-05-01	2014-06-01	2014-07-01	2014-08-01	2014-09-01	2014-10-01	2014-11-01	2014-12-01	2015-01-01	2015-02-01	2015-03-01	2015-04-01
			29.4897	29.5287	29.0605	25.5545	28.3872	24.4898	24.48	24.5527	23.2073	25.7947	27.1275	22.6398	23.2643	21.7137	21.9045	23.6894	22.9756	22.8327	21.8944	23.5305	21.8209	26.738
			29	29	29	29	29	29	29	29	29	29	29	29	29	29	29	29	29	29	29	29	29	29

[truncated: 2 more sheets: Mortality_11D-N, Mortality_22D]
