# Supplementary material for: Evaluation of a quality improvement intervention for obstetric and neonatal care in selected public health facilities across six states of India
Source: BMC Pregnancy Childbirth. 2017 May 2;17:134. doi: 10.1186/s12884-017-1318-4 (PMC5414154; doi:10.1186/s12884-017-1318-4)
Supplement: Supplementary file 2 — File Name: Copy of total records reviewed. Title of data: Aggregated monthly patient records. Description of data: The total number of patient records reviewed per month for broad indicators: total number of ANC records reviewed, total number of deliveries reviewed and total number of newborn records reviewed. (XLSX 9 kb) [file 12884_2017_1318_MOESM2_ESM.xlsx]

## Sheet: total records
Total at aggregate level	2013-07-01	2013-08-01	2013-09-01	2013-10-01	2013-11-01	2013-12-01	2014-01-01	2014-02-01	2014-03-01	2014-04-01	2014-05-01	2014-06-01	2014-07-01	2014-08-01	2014-09-01	2014-10-01	2014-11-01	2014-12-01	2015-01-01	2015-02-01	2015-03-01	2015-04-01	2015-05-01	2015-06-01	2015-07-01	2015-08-01
Total ANC reviewed	6101	5589	6465	5453	3677	7952	9267	9333	10129	10670	11527	11136	13839	13860	13381	13208	12944	12646	10172	11283	11614	11926	12350	11386	11557	11176
No. of facilities reporting	39	40	40	41	41	44	53	53	53	46	34	33	20	22	22	24	26	26	24	24	25	24	24	24	24	24
Total no. of vaginal deliveries /C-section	2261	2374	2396	2388	2212	2439	3070	2688	4651	4692	5231	5292	7923	8781	9196	8987	8504	7626	6876	6008	6251	5736	6616	7378	8445	8898
No. of facilities reporting	46	47	51	51	53	73	101	102	111	115	116	117	116	118	118	117	117	118	111	111	117	117	117	117	109	107
Total no. of newborns observed	1380	1527	1570	1636	1536	1812	2826	2371	4257	4263	5079	5507	7667	8613	8683	8545	8036	7210	6433	5634	5933	5365	6095	6851	8039	8469
